# Supplementary material for: Mitochondrial supercomplex assembly promotes breast and endometrial tumorigenesis by metabolic alterations and enhanced hypoxia tolerance
Source: Nat Commun. 2019 Sep 11;10:4108. doi: 10.1038/s41467-019-12124-6 (PMC6739376; doi:10.1038/s41467-019-12124-6)
Supplement: Supplementary file 3 — Supplementary Data 1 [file 41467_2019_12124_MOESM3_ESM.xlsx]

## Sheet: Sheet1
HMT DB				Concentration (pmol/106 cells)
Compound name	Pathway Label	KEGG ID	HMDB ID	MCF7 vec Nor	MCF7 vec Hyp	MCF7 vec Nor	MCF7 vec Hyp	MCF7 vec Nor	MCF7 vec Hyp	MCF7 cox Nor	MCF7 cox Hyp	MCF7 cox Nor	MCF7 cox Hyp	MCF7 cox Nor	MCF7 cox Hyp	Ishikawa vec Nor	Ishikawa vec Hyp	Ishikawa vec Nor	Ishikawa vec Hyp	Ishikawa vec Nor	Ishikawa vec Hyp	Ishikawa cox Nor	Ishikawa cox Hyp	Ishikawa cox Nor	Ishikawa cox Hyp	Ishikawa cox Nor	Ishikawa cox Hyp
				MCF7-vec1-1-Nor	MCF7-vec1-1-Hyp	MCF7-vec1-2-Nor	MCF7-vec1-2-Hyp	MCF7-vec1-3-Nor	MCF7-vec1-3-Hyp	MCF7-cox22-1-Nor	MCF7-cox22-1-Hyp	MCF7-cox22-2-Nor	MCF7-cox22-2-Hyp	MCF7-cox22-3-Nor	MCF7-cox22-3-Hyp	Ishikawa-vec9-1-Nor	Ishikawa-vec9-1-Hyp	Ishikawa-vec9-2-Nor	Ishikawa-vec9-2-Hyp	Ishikawa-vec9-3-Nor	Ishikawa-vec9-3-Hyp	Ishikawa-cox28-1-Nor	Ishikawa-cox28-1-Hyp	Ishikawa-cox28-1-Nor-2	Ishikawa-cox28-1-Hyp-2	Ishikawa-cox28-1-Nor-3	Ishikawa-cox28-1-Hyp-3
NAD+	NAD+	C00003	HMDB00902	1916.76	1788.13	1942.75	1376.02	1695.75	1509.29	2909.28	2881.89	3370.98	2860.49	2690.43	3441.52	927.493	495.424	932.352	630.938	842.218	759.216	1294.31	956.483	1392.21	997.855	1320.8	1060.76
cAMP	cAMP	C00575	HMDB00058	1.59357	1.03708	1.49304	1.08617	1.33738	1.02134	2.15895	1.47588	2.70052	1.51574	2.55834	1.81937	0.669223	0.348757	0.719155	0.361174	0.610264	0.496405	0.880599	0.795903	0.936256	0.854315	0.89201	0.857976
cGMP	cGMP	C00942	HMDB01314	N.D.	N.D.	N.D.	N.D.	N.D.	N.D.	N.D.	N.D.	N.D.	N.D.	N.D.	N.D.	N.D.	0.00751991	N.D.	N.D.	N.D.	1.28293e-05	N.D.	N.D.	N.D.	N.D.	0.00447918	N.D.
Xanthine	Xanthine	C00385	HMDB00292	20.501	15.4809	15.035	N.D.	19.6829	15.8221	11.8412	16.9874	17.9685	17.01	11.6763	23.462	7.52495	4.68774	8.3241	11.8575	7.59769	10.2277	8.53838	43.4115	9.18246	61.9937	8.26965	61.5597
NADH	NADH	C00004	HMDB01487	64.7669	43.1551	65.8778	45.3066	70.7718	47.9453	81.1232	64.2847	65.1659	92.3899	66.0993	112.733	40.5407	14.0315	43.2329	23.5307	42.1878	22.5956	60.9232	41.561	59.1599	49.8859	54.5039	44.1957
ADP-ribose	ADP-Rib	C00301	HMDB01178	3.09529	2.26433	3.21637	2.66153	3.80789	2.38007	3.00881	4.04355	4.00751	4.1193	3.57814	4.52116	1.48794	0.918912	1.1825	1.38987	1.25655	1.42742	1.73417	1.75265	2.23597	2.34447	1.99072	1.92664
Mevalonic acid	Mevalonic acid	C00418,C02104	HMDB00227	N.D.	N.D.	N.D.	N.D.	N.D.	N.D.	N.D.	N.D.	N.D.	N.D.	N.D.	N.D.	N.D.	N.D.	N.D.	N.D.	N.D.	N.D.	N.D.	N.D.	N.D.	N.D.	N.D.	N.D.
UDP-glucose	UDP-Glc	C00029	HMDB00286	221.279	35.6876	271.869	40.0495	263.581	45.7297	520.077	211.372	657.181	253.802	502.882	280.018	365.846	50.7808	387.565	72.9813	371.639	78.5066	441.666	88.0943	484.991	94.6424	465.062	82.7651
Uric acid	Uric acid	C00366	HMDB00289	8.72729	29.6966	9.75265	30.5829	14.8802	22.1596	19.1999	39.0437	25.3162	23.9666	19.4704	45.177	9.77736	13.5207	13.3373	13.7514	10.9159	20.2831	11.678	11.5539	10.1485	11.8553	11.2151	12.6228
IMP	IMP	C00130	HMDB00175	18.0075	13.6886	22.0974	15.9765	19.6503	15.3638	29.8177	43.9763	24.4638	107.274	22.2363	156.208	5.17068	43.4111	5.74748	153.786	5.54076	123.821	10.512	58.8572	11.7852	89.9401	12.2509	72.1399
NADP+	NADP+	C00006	HMDB00217	119.993	50.413	100.15	54.9518	140.46	53.6616	108.5	54.6775	123.11	64.096	106.463	73.5009	55.3783	12.895	48.231	15.3657	52.008	16.9698	60.3508	27.4088	68.5702	30.2422	66.6693	29.3493
Sedoheptulose 7-phosphate	S7P	C05382	HMDB01068	N.D.	N.D.	N.D.	N.D.	N.D.	N.D.	N.D.	N.D.	N.D.	N.D.	N.D.	N.D.	N.D.	N.D.	N.D.	N.D.	N.D.	N.D.	N.D.	N.D.	N.D.	N.D.	N.D.	N.D.
Glucose 6-phosphate	G6P	C00668,C01172,C00092	HMDB01401	171.581	395.537	162.026	335.453	153.566	249.1	181.204	870.332	285.449	490.417	222.101	709.273	87.1991	31.8297	89.2418	66.9	81.6129	66.7517	70.7952	23.6304	100.419	24.0073	98.3629	26.4405
Fructose 6-phosphate	F6P	C05345,C00085	HMDB00124	2.00441	52.749	9.73346	28.0572	5.75044	35.5963	0.24502	60.2344	N.D.	52.7189	0.836058	56.9186	8.22535	9.14972	9.80066	19.3533	7.30572	19.1143	10.2306	30.3357	12.9853	13.1571	14.9176	33.2829
Fructose 1-phosphate	D-F1P	C01094,C02976	HMDB01076	N.D.	N.D.	N.D.	N.D.	N.D.	N.D.	274.286	192.526	123.275	274.255	131.703	341.891	10.4924	30.6787	26.7441	84.8852	14.3419	67.7147	46.3542	150.771	63.5434	173.643	54.9744	155.341
Galactose 1-phosphate	Gal1P	C00446	HMDB00645	30.7689	44.9385	38.1468	36.6569	28.818	28.9264	35.7009	53.7304	64.8451	38.2757	37.766	65.637	29.3946	8.5854	29.0212	14.2691	26.9057	16.8207	32.2263	N.D.	38.0154	15.4086	36.8131	14.3981
Glucose 1-phosphate	G1P	C00103	HMDB01586	N.D.	N.D.	N.D.	N.D.	N.D.	N.D.	N.D.	53.3159	N.D.	11.4581	N.D.	0.434955	N.D.	N.D.	N.D.	N.D.	N.D.	N.D.	N.D.	N.D.	N.D.	N.D.	N.D.	N.D.
Acetoacetyl CoA	AAcCoA	C00332	HMDB01484	N.D.	0.116383	N.D.	0.037686	N.D.	N.D.	0.040573	N.D.	N.D.	0.020634	N.D.	0.0287451	N.D.	N.D.	0.0645795	N.D.	N.D.	0.0168292	0.0340389	N.D.	N.D.	N.D.	N.D.	N.D.
Acetyl CoA	AcCoA	C00024	HMDB01206	0.414684	0.720821	0.346829	3.14352	0.376507	0.813779	0.257469	0.966054	0.881006	1.54586	0.32234	1.32177	0.249572	0.967427	0.192615	1.00246	0.434853	1.45713	0.224624	0.751269	0.376031	0.85204	0.305557	1.01826
Folic acid	Folic acid	C00504	HMDB00121	6.79898	10.5494	3.87527	13.4913	5.14999	17.1464	6.7521	5.94354	6.50234	5.39386	6.67164	5.83342	1.24799	1.15051	1.33974	1.58916	1.12777	1.6481	2.07265	1.85612	2.36297	2.35323	1.84975	2.56355
Ribose 5-phosphate	R5P	C00117	HMDB01548	9.33038	7.14294	8.63638	9.79634	8.79154	10.0625	27.1654	22.6248	52.667	52.4974	28.117	72.9354	7.66186	2.92093	6.96482	5.38092	5.48269	7.01282	8.71641	15.5649	8.6527	16.8191	10.4851	27.5081
CoA	CoA	C00010	HMDB01423	34.95	37.115	32.8378	24.9552	35.9011	27.4173	45.3739	42.7854	54.0075	32.7257	31.335	40.9019	11.7243	6.20648	19.4651	7.6074	16.7504	6.33469	21.9656	6.60173	22.6357	9.27816	19.0371	10.3851
Ribose 1-phosphate	R1P	C00620	HMDB01489	N.D.	N.D.	N.D.	N.D.	3.46062	N.D.	3.66672	N.D.	0.908563	2.66792	8.98687	1.41676	4.18039	N.D.	N.D.	1.45091	0.217959	N.D.	N.D.	N.D.	N.D.	N.D.	N.D.	N.D.
Ribulose 5-phosphate	Ru5P	C00199,C01101	HMDB00618	N.D.	N.D.	N.D.	0.669424	N.D.	8.47658	33.1156	27.6734	34.4318	66.8533	25.1694	71.3733	N.D.	1.4319	N.D.	7.48455	N.D.	4.30893	N.D.	23.834	N.D.	29.4297	N.D.	40.9187
Xylulose 5-phosphate	X5P	C00231,C03291	HMDB00868	N.D.	N.D.	N.D.	N.D.	N.D.	N.D.	21.8171	48.9008	40.2558	146.796	38.1524	205.699	36.1706	N.D.	39.5392	N.D.	26.1775	N.D.	28.512	49.5725	45.4065	32.4594	56.9609	79.6852
Erythrose 4-phosphate	E4P	C00279,C03604	HMDB01321	N.D.	N.D.	N.D.	N.D.	N.D.	N.D.	N.D.	N.D.	N.D.	N.D.	N.D.	N.D.	N.D.	N.D.	N.D.	N.D.	N.D.	N.D.	N.D.	N.D.	N.D.	N.D.	N.D.	N.D.
HMG CoA	HMG-CoA	C00356	HMDB01375	6.27918	3.88647	6.54607	4.41298	7.09901	3.88495	7.33443	8.73054	8.73186	8.62268	6.91759	10.3652	7.49709	1.74503	7.84764	2.6162	7.50384	2.64757	9.62446	7.42363	9.30299	7.11361	8.47399	6.61421
Glyceraldehyde 3-phosphate	Glyceraldehyde 3-phosphate	C00118,C00661	HMDB01112	N.D.	N.D.	N.D.	N.D.	N.D.	N.D.	N.D.	67.1837	N.D.	121.525	N.D.	145.026	N.D.	15.2963	13.3107	33.4969	N.D.	20.857	1.57783	231.622	N.D.	106.919	N.D.	88.9902
NADPH	NADPH	C00005	HMDB00221	22.673	22.8383	35.7103	24.772	30.6068	24.6749	45.8107	18.3107	32.4201	19.1118	28.1893	22.237	23.898	6.13487	28.6811	7.90218	25.8897	8.56112	43.4002	14.6441	39.3488	18.3699	33.6202	16.5167
Malonyl CoA	Malonyl-CoA	C00083	HMDB01175	1.5568	1.68808	1.6782	2.48274	1.83837	2.01294	1.42295	1.81906	1.26072	1.60365	N.D.	1.62091	0.681543	0.466446	0.891521	0.618688	0.644879	0.733961	1.11896	N.D.	1.20886	N.D.	N.D.	1.16814
Phosphocreatine	Phosphocreatine	C02305	HMDB01511	1766.81	809.104	1864.48	834.905	2066.28	907.35	1887.59	907.179	2134.64	630.65	1658.4	676.749	796.21	194.215	782.177	256.207	723.144	331.192	1104.14	86.6024	1105.12	89.8768	1092.42	99.4318
XMP	XMP	C00655	HMDB01554	1.32879	0.442513	0.845432	0.124023	1.41755	0.173547	2.55259	0.538115	1.30167	1.15722	1.05203	0.962841	0.804007	0.574252	0.631499	3.9742	0.760744	2.47145	1.37416	13.1337	0.821832	14.7122	0.781129	11.9064
Dihydroxyacetone phosphate	DHAP	C00111	HMDB01473	61.8077	47.8941	43.5182	47.2594	70.47	79.6411	146.196	623.421	215.87	1345.06	156.234	1642.01	70.3927	95.9826	74.4527	351.454	77.3497	234.683	82.2218	753.465	92.3631	882.38	90.5412	867.524
Adenylosuccinic acid	Succinyl AMP	C03794	HMDB00536	2.67751	4.52157	3.00033	4.81026	3.11383	4.20297	5.30386	6.26883	4.52905	54.6677	4.5198	73.943	1.28668	1.88746	1.32167	12.3322	1.36835	4.21398	5.24577	102.307	5.2565	114.858	5.67723	111.761
Fructose 1,6-diphosphate	F1,6P	C00354	HMDB01058	62.2355	99.2644	54.1116	92.9805	78.6008	70.9614	208.641	1120.56	434.997	3943.08	254.723	5148.55	169.234	244.222	193.68	1138.79	192.208	765.818	248.221	4047.01	249.808	4350.21	254.619	4260.3
6-Phosphogluconic acid	6-PG	C00345	HMDB01316	66.0865	96.8127	95.5272	78.9393	72.479	67.4076	766.416	673.258	1063	603.17	791.697	724.895	9.82193	4.09712	10.1666	6.10077	9.77835	6.2704	17.1358	11.6519	19.1291	13.1193	18.3637	14.8652
N-Carbamoylaspartic acid	Carbamoyl-Asp	C00438	HMDB00828	64.0624	1.80233	69.9808	3.09166	68.1011	6.03273	136.305	354.362	151.345	635.276	128.933	694.262	37.6448	80.7019	45.5454	140.019	38.2691	127.935	77.0264	1517.31	82.685	1646.13	80.2145	1714.47
PRPP	PRPP	C00119	HMDB00280	4.95043	156.379	8.36533	101.455	6.0492	64.5663	731.321	123.463	1744.45	37.4731	1013.04	37.3215	379.123	24.5999	306.663	34.4479	325.709	39.6817	216.182	13.9821	213.152	14.9796	168.09	14.0688
2-Phosphoglyceric acid	2-PG	C00631	HMDB03391	22.8057	22.7439	19.4369	21.4167	20.4775	28.1577	85.7391	41.4276	68.1311	31.3513	66.0485	30.0561	6.95758	6.2896	8.05896	4.66281	7.97536	8.94348	16.1961	7.05428	13.337	6.17827	13.1197	5.81011
2,3-Diphosphoglyceric acid	Diphosphoglycerate	C01159	HMDB01294	8.83718	6.54755	16.6099	N.D.	14.212	7.61156	29.5612	5.9101	32.1241	6.57567	26.0406	N.D.	106.067	6.57626	109.452	9.54833	102.312	10.5297	108.063	11.2806	122.741	9.01167	111.38	10.1357
3-Phosphoglyceric acid	3-PG	C00197	HMDB00807	184.766	176.734	171.342	152.215	198.547	241.159	799.487	331.769	665.461	282.43	570.26	302.597	80.5626	51.0359	73.6793	60.0847	75.0047	75.6545	145.681	47.1649	148.734	64.7486	132.906	47.3599
Phosphoenolpyruvic acid	PEP	C00074	HMDB00263	83.645	81.9529	77.6309	71.1316	95.325	114.71	422.54	135.052	204.906	96.9875	309.79	101.629	40.1145	23.3011	37.7622	26.0735	35.9465	35.0207	54.1803	18.7466	59.6868	20.0111	52.7477	18.4247
GMP	GMP	C00144	HMDB01397	85.8357	52.9397	79.5321	58.68	86.7387	65.536	46.1949	47.9867	39.9913	273.276	39.1882	280.268	13.5871	8.79583	11.4317	31.4944	13.5489	16.0841	15.8348	313.798	17.7752	319.089	18.578	306.872
AMP	AMP	C00020	HMDB00045	332.188	198.139	304.667	197.138	349.862	187.292	255.977	208.401	215.925	1497.99	217.951	1820.72	54.7267	37.99	62.7122	127.618	61.7702	48.3492	82.2062	1577.01	79.1091	1592.38	84.8796	1589.71
2-Oxoisovaleric acid	2-KIV	C00141	HMDB00019	454.104	540.274	318.137	547.676	408.154	463.282	301.195	240.768	426.291	235.55	293.196	233.954	44.9742	47.3001	42.7951	59.7127	43.5712	59.4158	49.6294	46.9559	50.381	60.0363	50.2043	N.D.
GDP	GDP	C00035	HMDB01201	257.296	224.833	193.635	130.489	241.211	153.374	224.669	144	192.26	333.89	163.119	336.736	77.9935	33.3922	67.5627	53.6398	77.4457	38.65	114.562	172.186	108.976	201.917	84.0237	191.357
Lactic acid	Lactic acid	C00186,C00256,C01432	HMDB00190,HMDB01311	53946.1	121063	38355.5	110515	43560.4	98565.5	59510.9	184199	112597	180904	66872.1	172223	33228.7	36874.6	30000.5	42708.9	31786	42381.3	30511.4	18301.5	28222	22393	26387.7	21798.7
ADP	ADP	C00008	HMDB01341	1389.14	1006.56	1138.21	898.15	1350.28	762.904	903.151	729.528	754.897	1231.94	659.671	1317.3	368.578	153.792	326.159	247.084	332.385	188.482	565.261	909.699	577.765	1061.32	540.301	907.508
GTP	GTP	C00044	HMDB01273	1446.31	1233.33	1650.7	1086.82	1566.52	973.322	2499.62	2117.03	2500.13	1881.61	2011.97	1526.82	1095.31	298.776	962.929	360.392	981.771	323.952	1076.38	171.428	1184.62	203.524	1095.59	196.795
Glyoxylic acid	Glyoxylate	C00048	HMDB00119	N.D.	N.D.	N.D.	N.D.	N.D.	N.D.	N.D.	N.D.	N.D.	N.D.	N.D.	N.D.	N.D.	N.D.	N.D.	N.D.	N.D.	N.D.	N.D.	N.D.	N.D.	N.D.	N.D.	N.D.
ATP	ATP	C00002	HMDB00538	7588	7651.08	8109.99	6657.92	8271.75	6270.09	9637.45	10707.2	10057.5	7951.6	7928.13	6586.99	4464.21	1961.71	4058.46	1917.74	4040.65	1962.33	5541.49	674.596	5799.62	818.906	5274.73	710.111
Glycerol 3-phosphate	Glycerol 3-phosphate	C00093	HMDB00126	181.748	596.312	209.553	498.381	197.823	530.54	197.936	5581.4	281.526	7055.04	203.152	6387.28	128.759	128.63	124.115	112.362	136.385	126.68	157.359	531.99	160.367	581.968	150.693	721.428
Glycolic acid	Glycolic acid	C00160	HMDB00115	N.D.	N.D.	N.D.	N.D.	N.D.	N.D.	N.D.	N.D.	N.D.	N.D.	N.D.	N.D.	N.D.	N.D.	N.D.	N.D.	N.D.	N.D.	N.D.	N.D.	N.D.	N.D.	N.D.	N.D.
Pyruvic acid	Pyruvic acid	C00022	HMDB00243	3651.47	2998.58	2380.12	3657.58	2968.9	3461.35	2524.63	1687.05	3466.21	2172.04	2273.42	2066.29	849.215	630.357	761.018	748.23	822.909	893.753	817.406	629.102	859.394	631.757	772.171	618.222
N-Acetylglutamic acid	N-AcGlu	C00624	HMDB01138	82.5137	19.9991	94.739	14.1362	89.8704	17.4615	117.785	40.6409	139.135	39.3896	111.507	45.6604	27.7689	4.78184	27.9706	5.19067	23.6959	6.94059	27.7366	15.8517	24.5811	14.316	23.3335	14.3051
2-Hydroxyglutaric acid	2-Hydroxyglutaric acid	C02630,C01087,C03196	HMDB00606,HMDB00694	127.886	524.786	134.34	367.495	145.077	285.397	187.968	1505.08	228.336	1437.54	168.163	1730.86	12.0637	26.5999	12.6212	30.2544	15.434	36.0406	17.9278	100.333	22.9723	100.989	17.114	106.318
Carbamoylphosphate	Carbamoyl-P	C00169	HMDB01096	N.D.	N.D.	N.D.	N.D.	N.D.	N.D.	N.D.	30.976	N.D.	N.D.	N.D.	N.D.	N.D.	N.D.	N.D.	N.D.	N.D.	N.D.	N.D.	N.D.	N.D.	N.D.	N.D.	N.D.
Succinic acid	Succinic acid	C00042	HMDB00254	413.808	1611.85	399.245	1233.4	524.18	1084.12	436.338	3590.44	499.589	5119.9	438.911	4949.28	71.808	31.8133	60.5295	51.8436	60.5806	51.9198	132.706	609.637	133.807	648.053	134.472	680.65
Malic acid	Malic acid	C00149,C00497,C00711	HMDB00156,HMDB00744	433.317	2003.36	415.867	1573.3	457.283	1384.61	2874.83	7532.51	4062.36	8183.67	2705.22	8072.87	879.666	674.624	982.098	1067.54	870.335	1072.58	4655.87	4257.49	4580.23	4390.16	4376.26	4338.73
2-Oxoglutaric acid	2-OG	C00026	HMDB00208	4223.07	727.694	4318.28	676.832	4821.18	728.818	4370.92	1791.72	5218.79	2713.77	3975.09	1952.59	323.272	133.418	274.709	237.775	296.932	265.67	452.191	994.616	452.963	972.812	444.789	917.77
Fumaric acid	Fumaric acid	C00122	HMDB00134	107.684	480.795	N.D.	155.657	85.9946	305.652	597.39	1833.61	1193.38	1776.9	554.873	1687.05	173.33	176.941	220.715	270.393	215.191	225.333	1008.09	930.205	1030.31	1046.84	946.82	981.864
Citric acid	Citric acid	C00158	HMDB00094	4391.67	1574.56	4170.85	1678.76	4665.31	1557.78	4881.24	652.623	5488.24	563.167	4383.01	548.483	957.344	62.5194	763.979	125.019	837.937	131.507	907.979	120.677	868.018	133.896	740.782	120.953
cis-Aconitic acid	cis-Aconitic acid	C00417	HMDB00072	81.228	31.6664	77.4275	30.0312	85.2771	35.6181	90.391	3.32328	101.729	1.71689	79.1258	3.06185	18.8334	N.D.	13.8008	0.325033	15.9295	0.048136	15.0558	N.D.	13.0779	N.D.	9.93114	N.D.
Isocitric acid	Isocitric acid	C00311	HMDB00193	145.718	69.6106	162.542	50.401	154.72	59.7388	180.719	9.02048	221.886	N.D.	170.394	3.83039	36.3575	N.D.	29.6632	N.D.	26.6252	N.D.	13.6449	N.D.	10.3422	N.D.	8.82594	N.D.
Urea	Urea	C00086	HMDB00294	1050.8	1104.58	558.424	787.663	749.541	762.126	1488.99	1650.69	1604.9	1473.9	1580.87	1654.35	543.178	218.06	514.641	209.039	547.852	221.718	754.696	481.979	674.882	449.068	653.063	514.624
Gly	Gly	C00037	HMDB00123	33836.6	18243.9	27550.1	16853.8	33504.8	15492.5	27969.4	17952.8	25808.5	15696	25306.6	15756.3	10033.8	2262.85	8613.96	2376.79	9195.58	2376.11	11652.3	4249.72	11126.5	3985.63	12182.6	4216.68
Putrescine	Putrescine	C00134	HMDB01414	4.30187	N.D.	4.26435	4.54613	6.42125	3.6149	60.6826	5.67655	40.421	5.88582	55.0895	5.14894	84.2362	12.3197	73.9197	11.406	72.9585	12.4773	101.659	11.7492	94.8997	10.1926	96.9805	10.2681
Sarcosine	Sarcosine	C00213	HMDB00271	140.85	79.8308	110.55	65.6749	134.873	61.894	78.0031	53.9368	96.4528	37.2732	89.1669	44.3482	32.3767	7.9565	19.0155	9.34523	18.8651	8.9907	28.8738	7.31156	19.2541	12.7207	23.4951	15.8765
β-Ala	b-Ala	C00099	HMDB00056	112.805	177.523	101.107	117.555	92.6643	83.0974	352.501	520.726	456.232	480.067	363.982	469.585	450.005	459.975	376.178	462.573	400.343	481.411	476.613	816.229	424.351	818.879	463.516	833.807
Ala	Ala	C00041,C00133,C01401	HMDB00161,HMDB01310	16312.6	15344.9	12451.2	14220.2	14907.4	13600.5	12469.9	9488.13	15219.4	7670.96	12661.8	7708.47	16653.5	4350.94	13923.9	4505.16	14814.4	4659.53	17009	5352.83	15781.8	5177.73	17733.7	5523.84
N,N-Dimethylglycine	DMG	C01026	HMDB00092	N.D.	N.D.	N.D.	N.D.	N.D.	N.D.	0.497825	N.D.	0.966626	N.D.	0.50211	N.D.	N.D.	N.D.	N.D.	N.D.	0.441766	N.D.	N.D.	N.D.	N.D.	N.D.	N.D.	N.D.
γ-Aminobutyric acid	g-Aminobutyric acid	C00334	HMDB00112	53.0544	110.006	47.4966	70.7288	40.6258	58.5587	107.196	61.9837	194.498	58.433	138.026	59.192	416.861	314.062	382.808	308.027	376.62	326.216	632.676	441.672	614.67	437.95	657.682	434.562
Choline	Choline	C00114	HMDB00097	215.133	171.165	148.789	135.893	192.049	122.529	160.262	392.36	127.633	425.372	137.943	428.164	N.D.	11.9941	N.D.	22.156	N.D.	19.6237	N.D.	168.988	N.D.	199.622	N.D.	203.093
Ser	Ser	C00065,C00716,C00740	HMDB00187,HMDB03406	234.352	823.182	161.77	707.045	202.658	680.221	563.45	4133.92	221.442	3303.66	300.042	3103.86	1532.39	1191.16	1624.15	1193.48	1493.21	1227.44	3755.42	1797.22	3523.07	1689.2	4130.97	1901.39
Creatinine	Creatinine	C00791	HMDB00562	51.5569	52.5078	35.1144	47.2288	46.3044	39.7732	52.3892	48.487	55.1645	51.654	49.5877	48.213	22.681	12.9971	18.8027	13.7454	20.699	12.8113	34.6419	24.8264	30.2844	24.6931	31.6027	24.3432
Pro	Pro	C00148,C00763,C16435	HMDB00162,HMDB03411	13952.9	8100.17	10924.4	7177.56	13405.5	6622.99	8144.94	4687.72	8647.02	3175.96	8185.35	3354.78	3576.09	2078.62	3038.99	2120.33	3174.63	2154	4469.11	2552	4317.2	2395.94	4774.58	2517.6
Val	Val	C00183,C06417,C16436	HMDB00883	5083.3	6253.48	4442.79	5495.94	4997.92	4898.58	6754.49	8210.4	6871.58	6956.68	6490.04	7108.78	1079.75	1387.19	1015.98	1344.79	1069.34	1424.12	1325.38	1509.04	1319.91	1478.11	1533.82	1593.88
Betaine	Betaine	C00719	HMDB00043	685.504	532.62	440.764	436.833	531.397	372.211	1040.99	351.464	782.15	252.272	899.731	262.968	49.449	9.51806	39.277	3.14122	42.048	4.44794	40.2845	N.D.	22.124	N.D.	36.9268	N.D.
Thr	Thr	C00188,C00820	HMDB00167	11104.3	10288.3	10014.8	8908.3	10982.2	8149.86	11616.9	10343.3	12215.1	8512.21	11562.6	8535.1	7222.88	2257.19	6232.95	2280.34	6567.24	2329.37	7977.19	3161.19	7701.02	2977.15	8488.75	3263.59
Homoserine	Homoserine	C00263	HMDB00719	27.0047	18.2783	23.3661	20.7517	24.2231	21.1917	28.689	14.5848	29.6668	26.7868	28.4708	28.307	5.46747	5.51156	5.97412	5.96008	5.80078	5.71914	6.12386	6.87557	6.46992	6.58144	6.86558	6.95229
Betaine aldehyde	BTL	C00576	HMDB01252	N.D.	N.D.	N.D.	N.D.	N.D.	N.D.	N.D.	1.8488	N.D.	N.D.	N.D.	N.D.	N.D.	N.D.	N.D.	N.D.	N.D.	N.D.	N.D.	N.D.	N.D.	N.D.	N.D.	N.D.
Cys	Cys	C00097,C00736,C00793	HMDB00574,HMDB03417	N.D.	N.D.	N.D.	N.D.	N.D.	N.D.	N.D.	N.D.	N.D.	N.D.	N.D.	N.D.	N.D.	N.D.	N.D.	N.D.	N.D.	N.D.	N.D.	N.D.	N.D.	N.D.	N.D.	N.D.
Hydroxyproline	Hydroxyproline	C01015,C01157	HMDB06055,HMDB00725	301.614	229.93	254.744	207.73	275.766	181.179	343.922	192.024	366.043	169.271	339.731	174.89	214.885	58.2643	191.893	57.1264	185.704	60.8857	238.409	92.2766	229.731	84.3408	237.203	84.7309
Creatine	Creatine	C00300	HMDB00064	2417.77	3152.12	1594.82	2481.35	2055.2	2104.57	1832.28	1680.57	2077.04	1591.24	1843.35	1719.14	646.831	663.803	504.271	686.2	564.422	668.036	862.426	2294.13	818.079	2232.59	869.013	2282.32
Leu	Leu	C00123,C01570,C16439	HMDB00687	2874.71	4413.79	2466.81	3794.55	2713.62	3389.4	4585.91	7287.71	4830.18	6249.84	4437.3	6263.5	929.893	1236.66	873.003	1215.52	891.116	1260.32	1182.14	1340.74	1185.08	1326.81	1340.39	1407.16
Ile	Ile	C00407,C06418,C16434	HMDB00172	2427.05	4169.16	2225.06	3363.46	2423.09	3013.58	4589.02	6999.99	4759.39	5970.08	4493.64	5887.91	939.575	1170.57	899.365	1159.58	951.38	1256.63	1220	1305.46	1197.47	1253.47	1344.6	1371.31
Asn	Asn	C00152,C01905,C16438	HMDB00168	2704.14	1982.94	1979.49	1905.69	2661.24	1886.91	2393.09	1214.88	1220.26	928.442	1889.48	949.127	85.8217	200.28	109.173	199.81	83.0174	208.794	468.632	283.713	468.809	272.688	555.601	297.118
Ornithine	Ornithine	C00077,C00515,C01602	HMDB00214,HMDB03374	39.5587	144.356	40.992	105.804	40.4517	85.7169	51.3998	152.023	44.1311	106.543	41.5138	105.809	28.9339	83.1489	26.9059	67.9298	26.4776	79.4544	55.3065	69.569	59.6506	68.1416	69.6031	73.6449
Asp	Asp	C00049,C00402,C16433	HMDB00191,HMDB06483	593.777	817.346	453.513	679.297	580.332	655.92	2300.51	1049.22	2310.2	999.837	2038.66	1071.72	291.073	193.706	336.213	198.662	284.534	180.837	3083.7	1089.99	2909.54	972.15	3423.2	1132.44
Homocysteine	Homocysteine	C00155,C05330	HMDB00742	N.D.	N.D.	N.D.	N.D.	N.D.	N.D.	N.D.	N.D.	N.D.	N.D.	N.D.	N.D.	N.D.	N.D.	N.D.	N.D.	N.D.	N.D.	N.D.	N.D.	N.D.	N.D.	N.D.	N.D.
Adenine	Adenine	C00147	HMDB00034	57.463	13.8289	33.6743	11.2621	58.5898	13.6303	8.05649	6.72519	N.D.	7.11056	6.44098	9.79178	2.41869	3.1505	2.70313	2.70199	1.88327	2.82885	5.11283	39.7414	4.60635	35.5432	6.00929	39.5035
Hypoxanthine	Hypoxanthine	C00262	HMDB00157	12.9007	N.D.	7.44678	N.D.	9.64145	N.D.	N.D.	N.D.	N.D.	22.3563	N.D.	31.9307	N.D.	18.1992	N.D.	84.6768	N.D.	71.9669	N.D.	33.6086	N.D.	41.5678	N.D.	41.9808
Spermidine	Spermidine	C00315	HMDB01257	27.0352	37.0299	23.8857	141.74	24.4454	23.6817	53.3584	51.1945	80.8192	52.0227	69.0815	54.0632	12.8446	7.00114	11.6034	7.50637	12.5669	7.56253	17.5176	13.8622	17.6915	14.0785	18.7355	15.2231
Gln	Gln	C00064,C00303,C00819	HMDB00641,HMDB03423	27647.5	23148.1	24330.2	19388.7	27083.6	17869.3	33507.1	26920.9	31992.2	22053.5	31557.8	21715.9	132.987	661.864	127.139	575.201	127.488	589.241	1341.95	1692.62	1135.83	1355.17	1532.35	1955.01
Lys	Lys	C00047,C00739,C16440	HMDB00182,HMDB03405	4009.43	4131.06	3370.63	3968.33	4196.78	3454.59	3643.53	4096.71	3704.81	3716.02	3500.26	3685.01	840.844	1027.36	774.594	1022.73	791.858	1089.33	1084.38	1456.6	1161.53	1394.27	1257.35	1469.89
Glu	Glu	C00025,C00217,C00302	HMDB00148,HMDB03339	21663.8	7045.15	20556.4	5476.69	23321	5542.75	30574.5	18977.9	30152.8	16252.6	29234.4	15899.1	2559.88	1497.28	2571.78	1905.23	2326.12	1752.25	9754.3	8163.39	9512.36	7394.04	11018.1	7943.5
Met	Met	C00073,C00855,C01733	HMDB00696	1195.4	1334.61	1017.76	1125.67	1075.45	1060.72	1325.01	1751.89	1302.12	1455.34	1251.22	1524.48	261.867	308.755	239.721	291.7	234.243	292.834	307.294	337.342	316.761	327.988	357.692	333.979
Guanine	Guanine	C00242	HMDB00132	34.4679	8.57254	19.6124	5.77196	26.6996	7.06333	15.3002	8.97344	14.7525	11.4117	13.4127	14.6226	4.75252	N.D.	3.44608	1.23293	4.25418	N.D.	3.74415	11.4822	3.91556	10.538	4.16476	14.1059
His	His	C00135,C00768,C06419	HMDB00177	2400.7	2412.33	2165.02	2094	2432.21	1847.88	2513.22	2462.62	2526.76	2219.14	2404.23	2273.69	297.382	295.213	271.993	295.33	292.237	304.93	354.021	385.101	348.433	375.586	373.582	387.764
Carnitine	Carnitine	C00318,C00487,C15025	HMDB00062	152.664	242.554	116.94	204.952	123.212	178.981	378.192	178.909	311.263	194.393	330.012	200.653	62.835	82.3018	62.1336	75.791	63.7496	85.5078	133.919	108.185	128.065	99.1533	131.766	107.84
Phe	Phe	C00079,C02057,C02265	HMDB00159	4928.5	5005.75	4429.59	4603.85	5135.68	4254.54	4973.88	5429	5096.48	4456.55	4800.85	4529.23	695.103	805.742	652.165	780.223	675.414	820.314	774.343	837.021	773.769	817.324	839.686	851.179
Arg	Arg	C00062,C00792	HMDB00517,HMDB03416	1240.5	1307.75	1031.59	1255.84	1239.97	1065.98	1188.6	1614.94	1148.06	1377.47	1123.5	1366.7	138.648	242.075	135.205	234.482	127.572	260.523	263.913	389.323	275.818	389.858	305.087	391.859
Citrulline	Citrulline	C00327	HMDB00904	16.4073	19.3352	12.5815	20.2502	13.6492	21.4603	10.5295	33.2396	12.7557	29.0906	11.1605	28.1625	8.50628	9.0644	7.88529	8.81621	7.80805	9.12064	8.06216	10.1428	8.02146	11.1219	7.97725	12.4345
Tyr	Tyr	C00082,C01536,C06420	HMDB00158	5451.92	5139.66	4345.37	4320.38	5003.7	3996.03	5220.22	5795.44	5538.22	4644.34	5080.12	4755.39	716.068	813.077	652.109	770.697	678.221	831.458	783.286	832.401	793.481	802.104	863.973	842.066
Spermine	Spermine	C00750	HMDB01256	34.7735	49.0267	28.6641	200.093	30.7795	46.2969	25.8732	49.5734	40.5871	34.2213	30.2639	33.3753	36.6408	19.8948	28.9208	17.6852	29.362	16.8526	38.1236	20.321	39.5914	20.7796	45.6538	23.2932
Trp	Trp	C00078,C00525,C00806	HMDB00929	1038.97	1183.69	852.335	924	928.911	882.064	923.644	1203.04	877.874	859.976	841.403	854.243	136.878	169.937	117.88	159.057	124.101	167.838	145.986	163.318	141.731	160.046	161.629	166.03
Cystathionine	Cystathionine	C00542,C02291	HMDB00099	464.304	1164.06	369.272	1053.33	410.211	1048.83	1751.32	1521.77	1513.76	1270.9	1593.98	1309.31	166.571	83.4118	145.734	79.109	148.645	84.9523	301.071	132.765	281.283	133.225	312.314	143.605
Carnosine	Carnosine	C00386	HMDB00033	13.3137	11.0105	10.5621	13.0357	13.5643	12.0398	9.80063	10.1846	8.80178	9.67955	7.76041	8.81232	57.9656	21.7728	47.2435	22.8266	53.947	23.5384	66.6203	35.4826	58.0239	34.019	63.6739	37.4495
Adenosine	Adenosine	C00212	HMDB00050	28.6951	11.0124	12.8767	10.1516	19.5722	11.5722	12.9825	11.4834	9.57757	18.0397	11.7058	15.9967	3.45854	2.69092	3.01628	3.29084	3.26539	3.7659	4.62989	16.4739	4.4845	15.1395	5.67058	11.8967
Inosine	Inosine	C00294	HMDB00195	N.D.	N.D.	N.D.	N.D.	N.D.	N.D.	N.D.	N.D.	N.D.	20.8207	N.D.	22.0507	N.D.	9.32656	N.D.	32.4806	N.D.	20.639	N.D.	16.3795	N.D.	17.257	N.D.	16.4237
Guanosine	Guanosine	C00387	HMDB00133	12.1592	N.D.	7.65378	N.D.	10.3325	N.D.	N.D.	6.4655	N.D.	14.3544	N.D.	14.2821	N.D.	2.96911	N.D.	5.96014	N.D.	3.96356	N.D.	14.9049	N.D.	13.9374	N.D.	13.0886
Argininosuccinic acid	ArgSuccinate	C03406	HMDB00052	53.5429	101.676	33.9397	75.0849	40.6445	81.4099	128.45	279.002	138.043	242.553	124.501	262.615	15.4815	28.2452	16.9202	35.2067	13.5566	29.4007	82.354	139.143	79.5861	134.526	94.5823	146.997
Glutathione (GSSG)	GSSG	C00127	HMDB03337	3265.68	1724.44	2939.18	1079.56	3107.42	1328.44	6174.21	2009.77	4580.99	1692.66	6260.93	2763.64	1166.56	264.099	730.494	285.134	760.297	315.628	1673.53	734.375	1569.92	720.049	1849.48	822.518
Glutathione (GSH)	GSH	C00051	HMDB00125	7789.33	5847.74	6419.35	3830.58	7443.02	3146.16	12182	5448.6	13903.1	3750.85	10323.9	1528.29	1570.89	772.298	2353.99	779.442	2082.79	716.718	4342.63	1245.16	3937.75	889.795	4357.22	1131.93
S-Adenosylhomocysteine	SAH	C00021	HMDB00939	27.9184	26.9286	23.648	17.6279	30.3846	20.2878	36.9609	23.1817	34.7076	18.6717	46.1207	20.351	5.2022	4.9728	4.26567	5.19945	4.86258	5.03971	11.8265	9.6253	10.8596	9.31699	11.0245	9.66414
S-Adenosylmethionine	SAM	C00019	HMDB01185	133.793	386.326	101.397	280.114	125.319	201.063	194.259	405.271	230.733	254.993	180.178	260.646	43.8757	81.3983	35.175	72.3525	35.5156	82.2282	54.4404	62.3456	54.5125	60.0611	59.6234	61.9812
Adenylate Energy Charge	No Label	No ID	No ID	0.889706	0.920795	0.908533	0.916652	0.897211	0.92123	0.934465	0.950781	0.946195	0.802092	0.937792	0.745052	0.951097	0.946651	0.94923	0.89044	0.948597	0.935162	0.94105	0.357271	0.943004	0.388631	0.939825	0.362877
Total Adenylate	No Label	No ID	No ID	9309.33	8855.78	9552.87	7753.21	9971.89	7220.29	10796.6	11645.1	11028.3	10681.5	8805.75	9725.01	4887.51	2153.49	4447.33	2292.44	4434.8	2199.16	6188.96	3161.31	6456.49	3472.61	5899.91	3207.33
Guanylate Energy Charge	No Label	No ID	No ID	0.880139	0.890573	0.908336	0.90288	0.890553	0.880709	0.942779	0.948036	0.950182	0.823118	0.945469	0.790731	0.955696	0.925236	0.956606	0.869111	0.951274	0.906495	0.939412	0.391719	0.944895	0.420248	0.949432	0.420811
Total Guanylate	No Label	No ID	No ID	1789.44	1511.1	1923.87	1275.99	1894.47	1192.23	2770.49	2309.01	2732.38	2488.78	2214.28	2143.82	1186.89	340.964	1041.92	445.526	1072.77	378.687	1206.78	657.413	1311.37	724.531	1198.19	695.024
GSH/GSSG	No Label	No ID	No ID	2.38521	3.39109	2.18406	3.54829	2.39524	2.36831	1.97305	2.71106	3.03496	2.21595	1.64894	0.552997	1.3466	2.92428	3.22246	2.7336	2.73945	2.27077	2.5949	1.69553	2.50825	1.23574	2.35592	1.37617
Total Glutathione	No Label	No ID	No ID	14320.7	9296.63	12297.7	5989.69	13657.9	5803.04	24530.4	9468.13	23065.1	7136.16	22845.8	7055.58	3904.01	1300.5	3814.98	1349.71	3603.39	1347.98	7689.69	2713.9	7077.59	2329.89	8056.18	2776.96
NADPH/NADP+	No Label	No ID	No ID	0.188952	0.453023	0.356569	0.450794	0.217903	0.459825	0.422219	0.334885	0.263344	0.298175	0.26478	0.302541	0.431541	0.475755	0.594661	0.514275	0.497803	0.504491	0.719131	0.534284	0.573846	0.607426	0.504283	0.562762
NADH/NAD+	No Label	No ID	No ID	0.0337898	0.0241342	0.0339096	0.0329258	0.0417347	0.0317668	0.0278843	0.0223064	0.0193314	0.0322986	0.0245683	0.0327567	0.04371	0.0283222	0.0463697	0.0372948	0.0500913	0.0297617	0.04707	0.043452	0.0424935	0.0499931	0.0412658	0.0416642
Lactate/Pyruvate	No Label	No ID	No ID	14.7738	40.3736	16.115	30.2153	14.6722	28.476	23.5721	109.184	32.4843	83.2875	29.4147	83.3491	39.1287	58.4979	39.4216	57.0799	38.6264	47.4195	37.3271	29.0915	32.8394	35.4456	34.1735	35.2603
Glycerol 3-phosphate/DHAP	No Label	No ID	No ID	2.94053	12.4506	4.8153	10.5457	2.80719	6.66164	1.35391	8.95286	1.30414	5.24515	1.30031	3.88992	1.82915	1.34014	1.66703	0.319707	1.76322	0.53979	1.91384	0.706058	1.73627	0.659543	1.66436	0.831594
Total Amino Acids	No Label	No ID	No ID	158701	121145	134769	106263	156796	98364.3	165257	139620	164442	116499	157159	116343	48124.4	22150.5	42210.2	22629.1	43901.7	23185.9	66952.3	36899	63990.1	34545.3	72217.8	37566.3
Total Essential Amino Acids	No Label	No ID	No ID	35062.4	39192.2	30984.8	34278.1	34885.9	30951.2	40925.6	47784.6	42184.3	40395.8	39781.5	40662	12404.2	8658.62	11077.7	8549.27	11596.9	8945.68	14370.7	10495.8	14145.7	10110.8	15697.5	10844.8
Total Non-essential Amino Acids	No Label	No ID	No ID	123638	81953.1	103784	71985.2	121910	67413.1	124332	91835.8	122258	76102.7	117378	75681.3	35720.3	13491.9	31132.6	14079.8	32304.8	14240.2	52581.6	26403.2	49844.4	24434.5	56520.3	26721.5
Total Glucogenic Amino Acids	No Label	No ID	No ID	151816	112600	128931	98500.4	149886	91520.3	157028	128236	155907	106533	149222	106395	46353.7	19886.5	40562.6	20390.9	42218.7	20836.2	64685.8	34101.7	61643.5	31824.2	69620	34689.2
Total Ketogenic Amino Acids	No Label	No ID	No ID	31834.9	34331.4	27704.6	29882.9	31384	27140.1	35553.1	41155.2	37022.1	34409	34716.2	34510.4	11481.2	7480.53	10202.1	7388.15	10679.3	7755.25	13167.3	9096.72	12954.1	8731.18	14296.4	9371.22
Total BCAA	No Label	No ID	No ID	10385.1	14836.4	9134.66	12653.9	10134.6	11301.6	15929.4	22498.1	16461.2	19176.6	15421	19260.2	2949.22	3794.42	2788.35	3719.89	2911.83	3941.07	3727.53	4155.24	3702.46	4058.38	4218.81	4372.34
Total Aromatic Amino Acids	No Label	No ID	No ID	11419.4	11329.1	9627.29	9848.23	11068.3	9132.63	11117.8	12427.5	11512.6	9960.86	10722.4	10138.9	1548.05	1788.76	1422.15	1709.98	1477.74	1819.61	1703.62	1832.74	1708.98	1779.47	1865.29	1859.28
Fischer's Ratio	No Label	No ID	No ID	0.909423	1.30959	0.94883	1.2849	0.915646	1.23749	1.43279	1.81035	1.42984	1.92519	1.43821	1.89964	1.90512	2.12126	1.96065	2.1754	1.97047	2.16589	2.18801	2.26723	2.16647	2.28066	2.26174	2.35164
Total Glu-related Amino Acids	No Label	No ID	No ID	66905.4	42013.5	59007.5	35392.8	67482.3	32948.9	75928.3	54664.1	74466.9	45078.6	72505.3	44610.2	6704.98	4775.05	6145.1	5130.57	6048.05	5060.95	16183.3	13182.4	15589.6	11910.6	18003.7	13195.7
Total Pyr-related Amino Acids	No Label	No ID	No ID	62526.8	45883.9	51030.2	41613.3	60526	38805.1	53543.4	43121.1	54342.4	36042.8	50672.5	35958	35579.5	10232.1	30512.8	10514.8	32194.5	10760.3	40539.9	14724.3	38274.1	13989.8	42697.7	15071.5
Total Acetyl CoA-related Amino Acids	No Label	No ID	No ID	10350.2	13897.7	8914.83	12050.3	10262.4	10739.6	13742.1	19587.4	14172.3	16795.9	13272.6	16690.7	2847.19	3604.52	2664.84	3556.89	2758.46	3774.12	3632.51	4266.11	3685.8	4134.59	4103.97	4414.38
Total Fumarate-related Amino Acids	No Label	No ID	No ID	10380.4	10145.4	8774.95	8924.23	10139.4	8250.56	10194.1	11224.4	10634.7	9100.89	9880.96	9284.61	1411.17	1618.82	1304.27	1550.92	1353.63	1651.77	1557.63	1669.42	1567.25	1619.43	1703.66	1693.25
Total Succinyl CoA-related Amino Acids	No Label	No ID	No ID	8705.75	11757.3	7685.62	9985.06	8496.46	8972.89	12668.5	16962.3	12933.1	14382.1	12234.9	14521.2	2281.19	2866.52	2155.07	2796.07	2254.96	2973.58	2852.68	3151.84	2834.14	3059.56	3236.1	3299.16
Total Oxaloacetate-related Amino Acids	No Label	No ID	No ID	3297.92	2800.29	2433	2584.99	3241.58	2542.83	4693.6	2264.1	3530.46	1928.28	3928.14	2020.85	376.895	393.986	445.387	398.472	367.551	389.631	3552.34	1373.7	3378.35	1244.84	3978.8	1429.56
Malate/Asp	No Label	No ID	No ID	0.729763	2.45105	0.91699	2.31607	0.787967	2.11095	1.24965	7.17917	1.75844	8.185	1.32696	7.5326	3.02215	3.48272	2.92105	5.37368	3.05881	5.93119	1.50983	3.90599	1.57421	4.51593	1.27841	3.83132
Citrulline/Ornithine	No Label	No ID	No ID	0.414759	0.133941	0.306926	0.191394	0.337418	0.250363	0.204854	0.218648	0.289041	0.273041	0.268839	0.266162	0.29399	0.109014	0.293069	0.129784	0.294893	0.114791	0.145773	0.145794	0.134474	0.163218	0.11461	0.168844
Glu/2-Oxoglutarate	No Label	No ID	No ID	5.12986	9.68148	4.76032	8.09165	4.83719	7.60512	6.99498	10.592	5.77773	5.98891	7.3544	8.14257	7.91866	11.2225	9.36183	8.01274	7.83384	6.59559	21.5712	8.20758	21.0003	7.60068	24.7716	8.65522
G6P/R5P	No Label	No ID	No ID	18.3895	55.3746	18.7609	34.2427	17.4674	24.7552	6.67041	38.4681	5.41988	9.34173	7.89916	9.72466	11.3809	10.8971	12.8132	12.4328	14.8856	9.51854	8.12206	1.51818	11.6055	1.42738	9.38125	0.96119
SAM/SAH	No Label	No ID	No ID	4.79231	14.3463	4.28777	15.8903	4.12442	9.91056	5.25579	17.4823	6.64791	13.6566	3.90666	12.8075	8.43408	16.3687	8.24606	13.9154	7.30386	16.3161	4.60326	6.47726	5.01976	6.4464	5.40827	6.41352
Putrescine/Spermidine	No Label	No ID	No ID	0.159121	N.D.	0.178532	0.0320737	0.262678	0.152646	1.13726	0.110882	0.500141	0.11314	0.797456	0.0952392	6.5581	1.75968	6.37051	1.51951	5.80561	1.64988	5.80323	0.84757	5.36415	0.723986	5.17629	0.674511
N.D.: Not Detected.
N.A.: Not Available.
