# Supplementary material for: Mitochondrial supercomplex assembly promotes breast and endometrial tumorigenesis by metabolic alterations and enhanced hypoxia tolerance
Source: Nat Commun. 2019 Sep 11;10:4108. doi: 10.1038/s41467-019-12124-6 (PMC6739376; doi:10.1038/s41467-019-12124-6)
Supplement: Supplementary file 4 — Supplementary Data 2 [file 41467_2019_12124_MOESM4_ESM.xlsx]

## Sheet: Sheet1
Compound name	13C number	% after normalization of natural existence
		MCF7-F1-nor			MCF7-F1-hyp			MCF7-cox22-nor			MCF7-cox22-hyp
		1	2	3	4	5	6	7	8	9	10	11	12
2-Hydroxybutyric acid	0
	1
	2
	3
	4
		1	2	3	4	5	6	7	8	9	10	11	12
2-Oxoglutaric acid	0	40.4877	39.5741	45.5025	22.5603	23.2139	23.4811	44.4755	44.0694	46.0508	25.2848	24.8112	24.3905
	1	10.0191	10.1183	11.0134		0.377916	0.450276	10.0007	10.4062	10.0036		0.4219	0.651827
	2	6.55475	6.74527	7.44132	1.96806		1.75233	6.57434	7.91495	6.42896	1.80503	1.75774	2.19399
	3	13.1211	13.0704	12.7814	2.21745	1.96222	1.92698	12.0068	13.2699	11.6397	2.64246	2.01876	3.37896
	4	1.53815	1.70468	1.41918	2.95082	2.7164	2.47637	1.39054	1.48224	1.37012	2.44374	2.47267	2.40279
	5	28.2792	28.7873	21.8423	70.3033	71.7296	69.913	25.5521	22.8573	24.5068	67.824	68.5177	66.9819
		1	2	3	4	5	6	7	8	9	10	11	12
2-Oxoisovaleric acid	0
	1
	2
	3
	4
	5
		1	2	3	4	5	6	7	8	9	10	11	12
2-Phosphoglyceric acid	0	100	100	100	100	100	100	100	100	100	100	100	100
	1
	2
	3
		1	2	3	4	5	6	7	8	9	10	11	12
3-Hydroxybutyric acid	0	100	97.2285	98.061	92.7654	90.7578	91.1097	97.9428	96.9584	98.1878	91.5325	95.0701	89.7751
	1			0.535952					1.81264
	2		2.77148	1.40309	7.23459	9.24216	8.89025	2.05718	1.22897	1.81217	8.4675	4.92992	10.2249
	3
	4
		1	2	3	4	5	6	7	8	9	10	11	12
3-Phosphoglyceric acid	0	100	100	99.0384	99.6038	100	99.6138	99.6331	99.7541	99.9907	100	100	100
	1			0.96163	0.396217		0.386177	0.366878	0.245925	0.00932824
	2
	3
		1	2	3	4	5	6	7	8	9	10	11	12
6-Phosphogluconic acid	0	98.1972	100	98.9918	100	99.5996	97.3916	98.9135	99.4486	98.6299	99.6012	99.2113	99.3159
	1	0.981574		0.188997		0.400379	0.854287	0.32967		1.28208	0.114713	0.758495	0.179022
	2	0.821265		0.819211			1.75411	0.756828	0.55138	0.0880304	0.284041	0.0301731	0.505044
	3
	4
	5
	6
		1	2	3	4	5	6	7	8	9	10	11	12
Acetyl CoAivalent	0	100			85.9714	82.643	100	96.3104			82.4286	89.9976	97.9831
	1					4.94935		3.68957			4.99273		0.646686
	2				14.0286	12.4077					12.5787	10.0024	1.37019
	3
	4
	5
	6
	7
	8
	9
	10
	11
	12
	13
	14
	15
	16
	17
	18
	19
	20
	21
	22
	23
		1	2	3	4	5	6	7	8	9	10	11	12
Adenine	0
	1
	2
	3
	4
	5
		1	2	3	4	5	6	7	8	9	10	11	12
Adenosine	0
	1
	2
	3
	4
	5
	6
	7
	8
	9
	10
		1	2	3	4	5	6	7	8	9	10	11	12
ADP	0	98.3682	97.932	99.4575	99.5583	99.6881	98.9052	98.1417	99.8017	97.9963	99.7616	98.654	99.2863
	1	1.10595	1.70828				0.788327	1.47073	0.0371454	1.60669		0.913746	0.530161
	2	0.451623	0.234294	0.387538	0.283572	0.0975233	0.222702	0.251028	0.0435196	0.328499	0.0509226	0.275528	0.170673
	3	0.0741911	0.125379	0.154969	0.158166	0.21433	0.0837451	0.13652	0.117665	0.0684883	0.187498	0.15668	0.0128854
	4
	5
	6
	7
	8
	9
	10
		1	2	3	4	5	6	7	8	9	10	11	12
Ala	0	100	99.9193	99.9018	99.8821	99.8831	99.8733	99.9388	99.9744	99.9753	99.9525	99.8518	99.9191
	1
	2		0.0807363	0.0981596	0.117869	0.116903	0.12669	0.0611834	0.0255572	0.0247023	0.0475191	0.148221	0.0809141
	3
		1	2	3	4	5	6	7	8	9	10	11	12
AMP	0	100	98.956	98.5964	100	99.9888	99.9462	99.0583	100	98.1471	98.8073	99.918	99.4936
	1		0.668316	1.04381		0.0112459		0.701477		1.14679	1.17817
	2		0.375671	0.359835			0.0538393	0.240233		0.706086	0.0145657	0.0819909	0.50642
	3
	4
	5
	6
	7
	8
	9
	10
		1	2	3	4	5	6	7	8	9	10	11	12
Anthranilic acid	0
	1
	2
	3
	4
	5
	6
	7
		1	2	3	4	5	6	7	8	9	10	11	12
Arg	0	99.729	99.5926	99.8609	99.932	99.8964	99.924	99.8931	99.9136	99.9325	99.9812	100	99.8734
	1		0.407393
	2	0.270991		0.139082	0.0680039	0.103564	0.0759539	0.106929	0.0864382	0.0675328	0.0188201		0.126608
	3
	4
	5
	6
		1	2	3	4	5	6	7	8	9	10	11	12
Asn	0	54.8652	56.7483	63.3819	59.6771	56.2573	57.4125	62.2705	64.7613	59.4945	63.2128	64.1986	64.7002
	1	9.35135	9.69167	7.3258	0.644735	1.06956	0.408021	7.32417	8.0613	7.66272	0.415358		0.49529
	2	12.4818	12.3182	10.7012	2.85241	4.2016	3.00452	10.929	9.71671	11.5686	3.26209	2.53042	2.45052
	3	7.02838	6.59029	5.78227	31.1305	31.2923	32.5147	7.32971	6.5446	8.76662	26.8565	26.4362	25.7758
	4	16.2733	14.6515	12.8088	5.69522	7.1792	6.66021	12.1467	10.9161	12.5075	6.2533	6.83477	6.57818
		1	2	3	4	5	6	7	8	9	10	11	12
Asp	0	58.8257	58.0295	50.1537	49.6998	49.4716	49.7349	63.1386	64.174	64.623	48.7755	50.8751	50.1157
	1	8.4158	8.45448	9.38901	0.0067428	0.0487656	0.160985	8.15042	7.84532	6.76662	0.114966
	2	12.1563	12.1122	13.3987	3.20822	3.56899	3.64911	10.3616	10.6768	10.8786	3.89839	3.30548	4.31124
	3	4.31941	4.98175	7.22223	34.266	34.4292	30.9589	5.38668	5.07219	5.385	23.581	27.3428	16.8368
	4	16.2828	16.422	19.8363	12.8192	12.4814	15.4961	12.9627	12.2317	12.3468	23.6302	18.4766	28.7362
		1	2	3	4	5	6	7	8	9	10	11	12
ATP	0	99.88	99.914	99.8152	99.9067	99.8988	99.9505	99.9075	99.8321	99.8402	99.9225	99.9396	99.8944
	1								0.022406
	2			0.0195277	0.0187195				0.0327172
	3	0.0850128	0.0615934	0.122548	0.036762	0.0516482	0.0256857	0.0635231	0.0783486	0.111229	0.025315	0.0265587	0.0741659
	4	0.0350006	0.0243705	0.0427223	0.0378508	0.0495681	0.0238434	0.0290133	0.0343921	0.0264098	0.0260168	0.0338468	0.0314589
	5									0.0221186	0.02616
	6
	7
	8
	9
	10
		1	2	3	4	5	6	7	8	9	10	11	12
Betaine	0
	1
	2
	3
	4
	5
		1	2	3	4	5	6	7	8	9	10	11	12
Betaine aldehyde_+H2O	0
	1
	2
	3
	4
	5
		1	2	3	4	5	6	7	8	9	10	11	12
cAMP	0
	1
	2
	3
	4
	5
	6
	7
	8
	9
	10
		1	2	3	4	5	6	7	8	9	10	11	12
Carnosine	0
	1
	2
	3
	4
	5
	6
	7
	8
	9
		1	2	3	4	5	6	7	8	9	10	11	12
CDP	0
	1
	2
	3
	4
	5
	6
	7
	8
	9
		1	2	3	4	5	6	7	8	9	10	11	12
cGMP	0
	1
	2
	3
	4
	5
	6
	7
	8
	9
	10
		1	2	3	4	5	6	7	8	9	10	11	12
Choline	0
	1
	2
	3
	4
	5
		1	2	3	4	5	6	7	8	9	10	11	12
cis-Aconitic acid	0	49.7807	50.7691	50.8344				53.8833	51.0944	54.7934	43.011	39.8316	42.1952
	1	11.526	11.9062	12.4407				10.8197	11.8967	11.2411
	2	13.3131	12.4142	12.7491				11.7191	13.3211	11.9919
	3	6.1553	6.26747	6.58256				6.67864	7.30439	6.29213			15.3137
	4	15.28	15.2889	14.5637				13.2068	13.4321	12.194	26.6187	19.5109	26.9862
	5	3.94491	3.35417	2.82961				3.69234	2.95125	3.48755	30.3703	40.6575	15.5048
	6
		1	2	3	4	5	6	7	8	9	10	11	12
Citric acid	0	51.9842	52.2758	54.3887	35.7009	37.7243	39.2659	55.2305	53.6245	56.3411	37.9636	36.436	40.6678
	1	10.9737	11.0273	11.1328	0.18134	0.558284	0.558062	10.5235	10.9322	10.1236	0.674535	0.291032	0.498149
	2	12.929	12.6881	12.4096	4.41667	3.76204	4.27707	11.7409	12.3412	11.558	5.68096	4.54678	6.82046
	3	6.56591	7.01486	6.31186	13.9715	14.0262	13.1277	7.11382	6.91351	6.86136	12.5279	13.5311	13.4291
	4	14.1294	13.5981	12.1188	6.62335	7.07372	8.57455	11.5714	12.1885	11.3895	14.6559	11.3594	18.7462
	5	3.01691	3.01005	3.2638	38.1093	35.5192	34.1968	3.48634	3.55829	3.38136	26.6226	31.9438	17.5904
	6	0.400862	0.385655	0.374402	0.99686	1.33623		0.333587	0.441827	0.34494	1.87447	1.89192	2.24789
		1	2	3	4	5	6	7	8	9	10	11	12
Citrulline	0	100	100	100	100	100	100	100	100	100	95.9116	100	99.3856
	1										4.08842		0.614419
	2
	3
	4
	5
	6
		1	2	3	4	5	6	7	8	9	10	11	12
CMP	0
	1
	2
	3
	4
	5
	6
	7
	8
	9
		1	2	3	4	5	6	7	8	9	10	11	12
CoAivalent	0	100	97.2916	99.4362	100	100	99.2931	99.3315	100	99.5419	97.1124	98.5489	98.9704
	1			0.563791							1.00803		1.02959
	2		2.70843				0.706869	0.668518		0.458084	1.87959	1.45108
	3
	4
	5
	6
	7
	8
	9
	10
	11
	12
	13
	14
	15
	16
	17
	18
	19
	20
	21
		1	2	3	4	5	6	7	8	9	10	11	12
Creatine	0
	1
	2
	3
	4
		1	2	3	4	5	6	7	8	9	10	11	12
Creatinine	0
	1
	2
	3
	4
		1	2	3	4	5	6	7	8	9	10	11	12
CTP	0
	1
	2
	3
	4
	5
	6
	7
	8
	9
		1	2	3	4	5	6	7	8	9	10	11	12
Cys	0	100		100	100	100	100	100	100	100	100	100	100
	1
	2
	3
		1	2	3	4	5	6	7	8	9	10	11	12
Cytidine	0
	1
	2
	3
	4
	5
	6
	7
	8
	9
		1	2	3	4	5	6	7	8	9	10	11	12
Cytosine	0
	1
	2
	3
	4
		1	2	3	4	5	6	7	8	9	10	11	12
dATP	0
	1
	2
	3
	4
	5
	6
	7
	8
	9
	10
		1	2	3	4	5	6	7	8	9	10	11	12
dCTP	0
	1
	2
	3
	4
	5
	6
	7
	8
	9
		1	2	3	4	5	6	7	8	9	10	11	12
Dihydroxyacetone phosphate	0	100	100	100	100	100	100	100	100	100	100	100	100
	1
	2
	3
		1	2	3	4	5	6	7	8	9	10	11	12
dTDP	0
	1
	2
	3
	4
	5
	6
	7
	8
	9
	10
		1	2	3	4	5	6	7	8	9	10	11	12
dTMP	0
	1
	2
	3
	4
	5
	6
	7
	8
	9
	10
		1	2	3	4	5	6	7	8	9	10	11	12
dTTP	0
	1
	2
	3
	4
	5
	6
	7
	8
	9
	10
		1	2	3	4	5	6	7	8	9	10	11	12
Erythrose 4-phosphate	0
	1
	2
	3
	4
		1	2	3	4	5	6	7	8	9	10	11	12
Fructose 1,6-diphosphate	0	100	100	99.6333	98.4067	98.5795	95.3534	99.4051	99.8826	99.8436	95.7175	95.7191	94.6026
	1
	2				1.36144	1.18808	4.64656	0.594856	0.117368	0.156429	3.78706	3.96592	4.64436
	3			0.366661	0.159515	0.163133					0.495484	0.314935	0.752988
	4				0.0723865	0.069292
	5
	6
		1	2	3	4	5	6	7	8	9	10	11	12
Fructose 6-phosphate	0	100	76.9152	81.53	99.9141	95.2917	100					97.1777	100
	1		23.0848	18.47	0.085873	4.70826						2.82227
	2
	3
	4
	5
	6
		1	2	3	4	5	6	7	8	9	10	11	12
Fumaric acid	0	57.2064	57.5693	60.6844	51.6848	49.8058	51.0987	60.0878	62.538	61.7983	55.0262	53.0095	64.2103
	1	14.2701	15.0497	13.7098	0.624712	0.413537	0.906611	13.5516	12.7078	12.2959	0.459945	0.470061	0.264921
	2	19.8305	19.6141	16.9394	5.40438	5.10733	5.9178	16.6319	16.354	16.1786	5.72408	5.466	6.98633
	3	8.69293	7.76683	8.66636	42.2861	44.6734	42.0769	9.72878	8.4003	9.72727	38.7898	41.0545	28.5384
	4
		1	2	3	4	5	6	7	8	9	10	11	12
GABA	0
	1
	2
	3
	4
		1	2	3	4	5	6	7	8	9	10	11	12
GDP	0
	1
	2
	3
	4
	5
	6
	7
	8
	9
	10
		1	2	3	4	5	6	7	8	9	10	11	12
Gln	0	13.8631	15.33	28.9761	9.13003	9.14125	9.7405	17.7749	18.488	19.2466	10.322	10.1979	12.2533
	1	0.0908321	0.00807627	0.87785						0.00578041
	2	0.640569	0.626039	1.66921				0.695996	0.707098	0.667711
	3
	4	2.07882	2.10358	1.73978	2.16068	2.18698	2.19456	1.93212	1.91495	1.93659	2.07578	2.19672	2.10541
	5	83.3267	81.9323	66.7371	88.7093	88.6718	88.0649	79.597	78.8899	78.1433	87.6023	87.6053	85.6413
		1	2	3	4	5	6	7	8	9	10	11	12
Glu	0	44.0777	45.0791	49.6514	24.8642	24.8163	26.1892	50.0612	51.084	50.5163	26.9111	26.9269	26.2219
	1	8.81047	8.9818	8.80029				8.70247	8.81035	8.5474
	2	6.24369	6.18983	6.21025	1.27234	1.25113	1.34611	5.90328	5.96155	5.58602	1.43217	1.37879	1.67473
	3	13.1558	12.6786	11.5382	1.53725	1.59387	1.70479	11.5623	11.496	11.3127	2.16182	1.83364	2.56478
	4	1.70517	1.91551	1.79195	2.69155	2.70409	2.99376	2.10772	1.94814	2.36489	3.31249	3.40374	1.81621
	5	26.0072	25.1552	22.0079	69.6347	69.6346	67.7661	21.663	20.7	21.6727	66.1824	66.457	67.7224
		1	2	3	4	5	6	7	8	9	10	11	12
Gluconic acid	0
	1
	2
	3
	4
	5
	6
		1	2	3	4	5	6	7	8	9	10	11	12
Glucose 1-phosphate	0	99.5	99.462	98.4617	99.0076	98.927	100	99.5914	99.7383	100	100	100	99.6653
	1	0.210738		0.885033	0.488527	0.593851		0.276349	0.160104				0.334654
	2	0.289304	0.537981	0.653266	0.503844	0.479195		0.13221	0.10155
	3
	4
	5
	6
		1	2	3	4	5	6	7	8	9	10	11	12
Glucose 6-phosphate	0	58.8016	61.4395	81.8972	64.5017	63.4371	78.9936	76.9364	77.7785	80.7672	96.67	93.4513	97.6403
	1	1.59097		1.35324	0.466414	0.313059	0.938063		0.487172	0.436732	0.0730121	0.37638	0.341162
	2	36.4369	36.273	15.359	31.9276	33.5183	18.337	21.0191	20.3202	17.0306	2.74765	5.52101	1.48293
	3	3.17056	2.28748	1.39062	3.10427	2.73159	1.73142	2.04453	1.41408	1.76548	0.509337	0.651328	0.53564
	4
	5
	6
		1	2	3	4	5	6	7	8	9	10	11	12
Glutathione (GSH)	0	58.4839	59.3572	66.5448	71.6068	68.4984	73.9782	62.1357	62.116	61.9401	68.1894	66.566	68.6152
	1	4.89644	5.1335	3.93049				4.69536	4.68621	4.94146
	2	3.92582	3.7756	2.80357				3.32788	3.50252	3.36949
	3	9.81769	9.59886	7.22532	0.995644	1.02906	0.960769	8.0308	8.15805	8.21787	0.621156	0.812573	0.385068
	4	1.91166	1.80435	1.43031	1.09844	1.21057	1.12145	1.59441	1.63415	1.6685	0.827472	1.18682	0.511365
	5	18.1438	17.6363	16.0682	21.8216	24.7209	20.1837	17.8956	17.6904	17.5751	27.3267	27.8239	28.5102
	6	1.65937	1.59764	1.1379	2.49174	2.60003	2.27375	1.34917	1.29006	1.3624	1.71143	2.04946	1.08945
	7	1.0545	0.994318	0.778685	1.83162	1.75652	1.48211	0.89157	0.830816	0.843504	1.18873	1.56123	0.803336
	8	0.106819	0.102199	0.0806772	0.15412	0.184532		0.0795081	0.091809	0.0814998	0.135088		0.0854436
	9
	10
		1	2	3	4	5	6	7	8	9	10	11	12
Glutathione (GSSG)ivalent	0	22.2536	22.958	34.9275	28.6789	28.5138	34.3774	29.3812	29.8456	28.6879	45.8237	39.0158	52.0308
	1	5.27617	5.09825	5.54082	0.609896		0.0969222	5.71918	5.5995	5.90364	0.0672802
	2	5.85887	5.92831	6.05558	1.24524	1.1169	1.13562	6.51768	6.90264	6.63872	1.1363	0.742809	0.539829
	3	11.2207	11.5711	10.9069	1.5091	1.25589	1.20606	11.8258	11.7997	11.3765	1.20248	1.17733	0.896648
	4	5.23431	5.01334	4.46989	1.51359	1.69993	1.29278	4.62993	4.98512	4.78523	1.24491	1.46281	1.2793
	5	21.9106	22.1992	19.8118	34.5425	35.4403	34.0086	20.0578	19.9901	19.9361	29.3867	33.5008	32.1439
	6	8.03641	7.98816	6.10092	7.9605	7.13577	7.02352	6.8301	6.67147	7.16376	6.86602	6.83945	5.06389
	7	5.70459	5.30598	4.05503	5.3381	5.50785	5.25364	4.92439	4.64838	5.16546	4.4637	4.6779	3.45455
	8	5.64212	5.3659	3.21846	1.78729	1.82134	1.68916	4.29253	4.00361	4.35259	1.56216	1.45862	0.894247
	9	1.70397	1.68408	1.08904	1.31323	1.42884	1.40353	1.25331	1.12909	1.34813	0.738348	0.866115	0.461584
	10	5.3831	5.25105	2.9422	11.9379	12.4246	9.82471	3.46751	3.39207	3.49641	6.05907	7.8541	2.27748
	11	0.907499	0.864746	0.454856	2.08565	1.93231	1.49196	0.648049	0.541459	0.638046	0.759736	1.22437	0.474749
	12	0.732717	0.648559	0.426942	1.47814	1.33533	1.19606	0.452575	0.491249	0.507544	0.689581	1.02685	0.482977
	13	0.135285	0.123266			0.387114						0.152986
	14
	15
	16
	17
	18
	19
	20
		1	2	3	4	5	6	7	8	9	10	11	12
Gly	0	100	100	100	100	100	100	100	100	100	100	100	100
	1
	2
		1	2	3	4	5	6	7	8	9	10	11	12
Glyceraldehyde 3-phosphate	0		100	100	100	100	100	100	100	100	100	100	100
	1
	2
	3
		1	2	3	4	5	6	7	8	9	10	11	12
Glycerol 3-phosphate	0
	1
	2
	3
		1	2	3	4	5	6	7	8	9	10	11	12
Glycolic acid	0
	1
	2
		1	2	3	4	5	6	7	8	9	10	11	12
Glyoxylic acid	0
	1
	2
		1	2	3	4	5	6	7	8	9	10	11	12
GMP	0
	1
	2
	3
	4
	5
	6
	7
	8
	9
	10
		1	2	3	4	5	6	7	8	9	10	11	12
GTP	0
	1
	2
	3
	4
	5
	6
	7
	8
	9
	10
		1	2	3	4	5	6	7	8	9	10	11	12
Guanine	0
	1
	2
	3
	4
	5
		1	2	3	4	5	6	7	8	9	10	11	12
Guanosine	0
	1
	2
	3
	4
	5
	6
	7
	8
	9
	10
		1	2	3	4	5	6	7	8	9	10	11	12
His	0	99.9436	99.9704	100	99.9175	99.7968	100	99.9117	99.9459	99.9228	99.9991	100	100
	1
	2	0.0563802	0.0296034		0.0824975	0.203245		0.0883363	0.0540707	0.0772346	0.000852885
	3
	4
	5
	6
		1	2	3	4	5	6	7	8	9	10	11	12
Homoserine	0
	1
	2
	3
	4
		1	2	3	4	5	6	7	8	9	10	11	12
Hydroxyproline	0
	1
	2
	3
	4
	5
		1	2	3	4	5	6	7	8	9	10	11	12
Hypoxanthine	0
	1
	2
	3
	4
	5
		1	2	3	4	5	6	7	8	9	10	11	12
Ile	0	100	100	99.9743	100	100	100	100	100	100	100	100	100
	1
	2			0.0257156
	3
	4
	5
	6
		1	2	3	4	5	6	7	8	9	10	11	12
IMP	0
	1
	2
	3
	4
	5
	6
	7
	8
	9
	10
		1	2	3	4	5	6	7	8	9	10	11	12
Inosine	0
	1
	2
	3
	4
	5
	6
	7
	8
	9
	10
		1	2	3	4	5	6	7	8	9	10	11	12
Isocitric acid	0	49.5143	52.4555	50.5977				54.033	51.9406	54.7983	50.0547	44.3121	55.7325
	1	11.1938	10.9822	11.6767				10.7302	10.8856	10.2807
	2	14.1964	13.8291	13.3343				12.2341	13.295	11.5637
	3	6.77624	7.69381	7.0404				6.91815	6.85835	7.57859	19.5431	20.3153	20.3972
	4	14.1563	11.384	13.3435				11.8773	12.4727	11.8368
	5	4.16296	3.65544	4.00733				4.20725	4.54776	3.94198	30.4022	35.3727	23.8704
	6
		1	2	3	4	5	6	7	8	9	10	11	12
Lactic acid	0	99.7585	99.7848	99.143	99.6398	99.649	99.7061	99.7158	99.5095	99.7308	99.7407	99.7315	99.6859
	1			0.336088		0.000217422			0.15413
	2	0.0703351	0.063422	0.195209	0.156123	0.145134	0.114532	0.0961428	0.131938	0.0899622	0.0986863	0.125028	0.102916
	3	0.171126	0.151795	0.325746	0.204077	0.20562	0.179323	0.188027	0.204431	0.179242	0.160653	0.143465	0.211145
		1	2	3	4	5	6	7	8	9	10	11	12
Leu	0	100	100	100	100	100	100	100	100	100	100	100	100
	1
	2
	3
	4
	5
	6
		1	2	3	4	5	6	7	8	9	10	11	12
Lys	0	99.9993	99.9913	100	99.9722	100	99.9965	100	100	100	100	100	99.9754
	1
	2	0.00070346	0.0086908		0.0278133		0.0034505						0.0246282
	3
	4
	5
	6
		1	2	3	4	5	6	7	8	9	10	11	12
Malic acid	0	49.5619	49.8201	49.9477	49.7461	50.1248	45.5192	53.0926	54.3325	54.6575	43.5554	43.2616	46.2595
	1	11.8976	12.0758	10.6556	0.154701	0.226417	0.220465	10.3099	9.49467	10.1752	0.304383	0.232814	0.376586
	2	13.4928	13.5228	13.3756	3.38576	3.33377	3.37774	12.1141	12.3574	11.5929	3.54352	3.37332	3.79767
	3	5.46558	5.79215	7.09246	31.176	30.9487	32.2436	8.11863	6.97055	7.71052	26.9541	31.7501	26.668
	4	19.5821	18.7892	18.9287	15.5374	15.3663	18.639	16.3647	16.8449	15.8638	25.6426	21.3821	22.8983
		1	2	3	4	5	6	7	8	9	10	11	12
Malonyl CoAivalent	0
	1
	2
	3
	4
	5
	6
	7
	8
	9
	10
	11
	12
	13
	14
	15
	16
	17
	18
	19
	20
	21
	22
	23
	24
		1	2	3	4	5	6	7	8	9	10	11	12
Met	0	100	100	100	100	100	100	100	100	100	100	100	100
	1
	2
	3
	4
	5
		1	2	3	4	5	6	7	8	9	10	11	12
N,N-Dimethylglycine	0
	1
	2
	3
	4
		1	2	3	4	5	6	7	8	9	10	11	12
NAD+	0
	1
	2
	3
	4
	5
	6
	7
	8
	9
	10
	11
	12
	13
	14
	15
	16
	17
	18
	19
	20
	21
		1	2	3	4	5	6	7	8	9	10	11	12
NADP+	0
	1
	2
	3
	4
	5
	6
	7
	8
	9
	10
	11
	12
	13
	14
	15
	16
	17
	18
	19
	20
	21
		1	2	3	4	5	6	7	8	9	10	11	12
Ornithine	0	100	100	100	98.7489	99.2552	100	100	100	97.328	99.1947	99.1072	100
	1				1.25111	0.744832				2.67203	0.8053	0.892774
	2
	3
	4
	5
		1	2	3	4	5	6	7	8	9	10	11	12
Phe	0	100	100	99.9656	100	100	100	100	100	100	100	100	100
	1
	2
	3			0.0343507
	4
	5
	6
	7
	8
	9
		1	2	3	4	5	6	7	8	9	10	11	12
Phosphoenolpyruvic acid	0	99.0182	99.9552	97.9811	98.927	97.7542	100	99.0573	99.0353	98.6354	100	100	98.7727
	1	0.98181	0.04482	0.395553	1.07297	2.24577		0.166066	0.781978	1.09798			1.22734
	2			0.621071				0.776661	0.182708	0.266651
	3			1.00227
		1	2	3	4	5	6	7	8	9	10	11	12
Pro	0	57.9182	58.2963	62.2207	59.7876	59.4648	57.578	63.8584	63.9469	63.6573	54.3447	56.149	56.0327
	1	7.30349	7.21454	6.5236				6.66444	6.09162	6.89727	0.0205327
	2	5.7928	5.11545	4.88218				5.22305	5.20672	5.31489	1.1228	1.03062	1.2503
	3	9.64788	10.1099	8.72464	1.12666	0.941961	1.02211	8.38932	8.48483	8.33196	1.26149	1.01735	1.1886
	4	1.05772	1.02608	0.919503	1.40641	1.3889	1.47573	0.891756	0.929421	0.94307	1.54264	1.37873	1.32692
	5	18.2799	18.2377	16.7294	37.6794	38.2044	39.9242	14.9731	15.3405	14.8555	41.7079	40.4243	40.2015
		1	2	3	4	5	6	7	8	9	10	11	12
PRPP	0	100	95.2558	97.3049	100	100	100	100	96.0596	100	100	99.5383	99.6165
	1		0.0336531	0.564993					0.0959682			0.461655	0.383489
	2		4.71052	1.24187					3.84442
	3			0.805301
	4			0.0829786
	5
		1	2	3	4	5	6	7	8	9	10	11	12
Putrescine	0
	1
	2
	3
	4
		1	2	3	4	5	6	7	8	9	10	11	12
Pyruvic acid	0	100	98.3653	98.916	98.4675	100	100	98.5543	99.2976	98.7502	100	100	100
	1		1.63468	1.08396	1.5325			1.44565	0.702366	1.24975
	2
	3
		1	2	3	4	5	6	7	8	9	10	11	12
Ribose 5-phosphate	0	100	100	98.1946	100	100	100	100	98.5389	100	100	100	100
	1			1.80541					1.46113
	2
	3
	4
	5
		1	2	3	4	5	6	7	8	9	10	11	12
Ribulose 5-phosphate	0	97.8691	98.7498	98.8856	99.1339	99.5777	98.8652	98.6775	98.785	99.7787	98.1918	97.4666	94.1426
	1	2.13093	1.25023	1.11436	0.379296	0.422257	1.13479	1.32248	1.21497	0.221274	1.80815	2.53343	0.972495
	2				0.486837								4.88487
	3
	4
	5
		1	2	3	4	5	6	7	8	9	10	11	12
S-Adenosylmethionine	0
	1
	2
	3
	4
	5
	6
	7
	8
	9
	10
	11
	12
	13
	14
	15
		1	2	3	4	5	6	7	8	9	10	11	12
Sarcosine	0
	1
	2
	3
		1	2	3	4	5	6	7	8	9	10	11	12
Sedoheptulose 7-phosphate	0	97.6104	96.1088	94.6329	97.568	97.8945	97.9632	96.5128	98.5267	95.4324	98.9717	98.655	98.7354
	1	2.38957	3.89125	5.36707	2.0362	1.40599	1.42253	3.48719	1.47335	4.56761	0.297942	0.674333	1.26461
	2				0.395807	0.699556	0.614286				0.73036	0.670649
	3
	4
	5
	6
	7
		1	2	3	4	5	6	7	8	9	10	11	12
Ser	0	99.9635	99.106	99.1298	99.5572	99.5028	99.1273	99.7999	98.7276	99.7468	99.7665	99.266	99.5415
	1	0.0365316	0.588165	0.870227	0.39161	0.466778	0.661805		0.733894	0.253245	0.199268	0.628272	0.40225
	2		0.305798		0.0511711	0.0304008	0.210859	0.200145	0.538555		0.0341995	0.105744	0.0562433
	3
		1	2	3	4	5	6	7	8	9	10	11	12
Spermidine	0
	1
	2
	3
	4
	5
	6
	7
		1	2	3	4	5	6	7	8	9	10	11	12
Spermine	0
	1
	2
	3
	4
	5
	6
	7
	8
	9
	10
		1	2	3	4	5	6	7	8	9	10	11	12
Succinic acid	0	54.6781	55.1492	61.8593	38.7032	39.8571	39.9814	59.2056	55.3229	59.0562	27.8583	29.6781	26.2269
	1	14.8884	13.5043	11.5247	0.474509	0.231655	0.225528	11.9843	13.6733	11.8566	0.0857498	0.0310847	0.115348
	2
	3				31.322	32.2634	29.5715				31.4815	32.9819	35
	4	30.4335	31.3465	26.616	29.5002	27.6479	30.2216	28.8102	31.0038	29.0872	40.5744	37.3089	38.6578
		1	2	3	4	5	6	7	8	9	10	11	12
Thr	0	100	100	100	100	100	100	100	100	100	100	100	100
	1
	2
	3
	4
		1	2	3	4	5	6	7	8	9	10	11	12
Thymidine	0
	1
	2
	3
	4
	5
	6
	7
	8
	9
	10
		1	2	3	4	5	6	7	8	9	10	11	12
Thymine	0
	1
	2
	3
	4
	5
		1	2	3	4	5	6	7	8	9	10	11	12
Trp	0	99.9624	99.9516	99.981	99.8158	99.8433	99.7564	100	100	99.8488	99.8267	99.8508	99.9808
	1
	2	0.0376387	0.0484251	0.0190106	0.184177	0.156655	0.243565			0.151226	0.173282	0.149225	0.0192267
	3
	4
	5
	6
	7
	8
	9
	10
	11
		1	2	3	4	5	6	7	8	9	10	11	12
Tyr	0	99.9863	100	99.9904	100	100	99.9459	99.9649	99.9814	100	99.9494	100	100
	1
	2	0.0137473
	3			0.00960608			0.0540687	0.0351041	0.0185537		0.0505853
	4
	5
	6
	7
	8
	9
		1	2	3	4	5	6	7	8	9	10	11	12
Tyramine	0
	1
	2
	3
	4
	5
	6
	7
	8
		1	2	3	4	5	6	7	8	9	10	11	12
UDP	0
	1
	2
	3
	4
	5
	6
	7
	8
	9
		1	2	3	4	5	6	7	8	9	10	11	12
UMP	0
	1
	2
	3
	4
	5
	6
	7
	8
	9
		1	2	3	4	5	6	7	8	9	10	11	12
Uracil	0
	1
	2
	3
	4
		1	2	3	4	5	6	7	8	9	10	11	12
Uridine	0
	1
	2
	3
	4
	5
	6
	7
	8
	9
		1	2	3	4	5	6	7	8	9	10	11	12
UTP	0
	1
	2
	3
	4
	5
	6
	7
	8
	9
		1	2	3	4	5	6	7	8	9	10	11	12
Val	0	100	99.989	100	100	99.9753	100	99.945	100	100	100	100	99.958
	1
	2		0.010985			0.0246641		0.0132908
	3							0.0417237					0.0420334
	4
	5
		1	2	3	4	5	6	7	8	9	10	11	12
β-Ala	0
	1
	2
	3
