# Supplementary material for: Mitochondrial supercomplex assembly promotes breast and endometrial tumorigenesis by metabolic alterations and enhanced hypoxia tolerance
Source: Nat Commun. 2019 Sep 11;10:4108. doi: 10.1038/s41467-019-12124-6 (PMC6739376; doi:10.1038/s41467-019-12124-6)
Supplement: Supplementary file 6 — Source Data [file 41467_2019_12124_MOESM6_ESM.xlsx]

## Sheet: Fig 2
Figure 2a	siControl		5 nM siCOX7RP #1		50 nM siCOX7RP #1			Figure 2b	siControl		5 nM siCOX7RP #1		50 nM siCOX7RP #1			Figure 2c	siControl		5 nM siCOX7RP #1		50 nM siCOX7RP #1			Figure 2d
	E2 -	E2 +	E2 -	E2 +	E2 -	E2 +			E2 -	E2 +	E2 -	E2 +	E2 -	E2 +			E2 -	E2 +	E2 -	E2 +	E2 -	E2 +
	1.187	1.72	1.267	1.451	1.17	1.3			0.405	0.773	0.293	0.645	0.309	0.373			0.628	0.899	0.662	0.758	0.55	0.585
	1.22	1.555	1.217	1.22	1.154	1.167			0.421	0.725	0.389	0.581	0.341	0.453			0.553	0.858	0.51	0.728	0.34	0.539
	1.203	1.5	1.183	1.401	1.286	1.367			0.469	0.725	0.309	0.597	0.309	0.453			0.588	0.78	0.568	0.678	0.497	0.595

## Sheet: Fig 3
Figure 3a							Figure 3b		Week 1	Week 2	Week 3	Week 4	Week 5	Week 6	Week 7	Week 8
								MCF7, OVX+Veh	148.7	61.3	75.8	71.9	82	91.3	66.5	97.8
									53.2	31.1	38.9	65.1	26.4	29.8	29.5	29.3
									122	120.6	34.7	73.5	63	119.6	76.5	113.8
									47.5	32	58.2	29.4	54.2	42.5	45.5	94.9
									85.7	157.6	70.7	132.4	107.5	154.9	92.2	244.3
								MCF7, OVX+E2	249.2	316.5	340.6	363.2	365.8	305.5	537.2	408.2
									66.8	150.1	292.8	353.3	282.2	419.3	288.5	500.4
									219	186.9	213.1	193.7	202.2	231.3	180.9	443.4
									176.8	217.7	194.6	257.2	195.2	227.4	256.2	506.2
									54	280.6	437.2	431.1	455.7	410.2	462.5	485.2
								Vector-MCF7 #1, OVX+Veh	81.4	48	87.6	72.4	66.1	53.2	39.8	87.1
									72.3	51.3	46.6	37.8	44.4	40	37.7	97.6
									159.2	155.7	159.1	141.3	152.4	77.9	49.4	118.4
									80.9	38.3	41.8	30.8	61.4	57.2	43.1	63.6
									116.7	48.3	80.4	59	60.1	76.9	43.3	111.2
								Vector-MCF7 #2, OVX+Veh	95.6	40.7	40.5	44.5	47.7	44	64.1	107.4
									64.3	69.8	54.5	44.3	74.5	30.3	64.7	73.5
									44.6	41.6	41.6	19.3	19.3	15.6	20.6	20.6
									83.4	52.3	50.1	34.6	44.2	21.1	28.7	66.7
									128.9	83.3	65.2	42.1	56.8	43.5	47.9	95.3
								COX7RP-MCF7 #22, OVX+Veh	67.2	67.2	70.1	94.4	221.2	330.8	343.4	509.9
									70.2	66.2	36.8	46.9	110.4	184.4	157.7	245
									134.5	114.3	29.6	212	266.6	160.5	219.8	177.4
									35.1	20.9	26.8	39.2	76.5	161.8	246.6	403
									102.2	58.8	66.3	176.8	251.4	278.9	480.7	567.6
								COX7RP-MCF7 #33, OVX+Veh	102.2	27.6	26.2	33.7	68.5	167.8	322.4	566.7
									73.9	37.9	41.2	44.4	101.7	195.7	488	509.9
									50.1	8.3	13.7	182.8	367.7	306.3	344.4	626.8
									76.2	31.2	49.6	61.8	192.7	175.9	145.7	178.8
									71.8	23.5	28.2	18.7	79.2	49.7	54.9	245.2

## Sheet: Fig 4
Figure 4a						Figure 4c		Week 1	Week 2	Week 3	Week 4	Week 5	Week 6	Week 7		Figure 4d							Figure 4f		Week 1	Week 1.5	Week 2	Week 2.5	Week 3	Week 3.5	Week 4	Week 4.5
							siControl	214.37	227.49	192.18	210.09	302.3	314.39	368.46										siControl	320.05	294.58	333.12	474.75	378.32	443.71	432.1	490.29
								192.3	190.51	218.77	307.74	238.08	471.26	495.74											403.29	415.43	486.98	530.42	497.41	531.61	559.52	570.87
								138.17	132.9	195.3	186.81	242.91	359.04	302.62											305.68	343.67	435.52	531.13	588.19	593.53	679.78	842.04
								223.42	119.03	207.26	225.07	320.99	428.75	525.68											304.95	382.27	418.66	473.1	395.67	420.07	357.74	404.83
								162.04	144.85	334.96	311.51	423.93	432.41	617.58											315.15	280.27	365.28	362.13	390.54	487.76	552.68	569.26
								91.59	164.57	212.97	230.81	256.45	443.15	523.38											361.53	433.81	536.09	461.27	365.94	393.33	456.89	609.63
								83.74	217.81	286.6	203.49	312.05	479.83	415.35											320.31	394.73	404.88	467.27	422.24	496.96	514.36	537.36
								130.84	169.57	259.9	232.33	282.1	450.45	455.55											322.47	302.59	275.5	502.24	657.35	686.73	715.72	852.54
								117.76	115.14	158.46	256.45	196.96	398.84	401.95										siCOX7RP #1	340.92	267.62	302.3	345.77	376.5	373.78	510.69	531.33
								117.76	147.72	142.49	154.5	181.07	220.55	207.26											305.88	318.52	333.45	340.74	417.95	473.28	561.06	772.6
								130.84	130.84	183.59	207.26	221.3	307.74	542.64											335.31	410.53	423.65	410.31	365.91	369.33	310.26	326.59
								152.15	170.11	217.24	236.78	269.55	386.78	456.97											307.28	267.78	249.84	267.78	277.23	299.99	349.77	290.41
							siCOX7RP #1	192.94	140.85	102.91	123.24	97.67	135.66	117.16											309.13	359.07	302.5	249.34	167.08	144.92	171.21	146.18
								241.07	122.01	161.25	191.51	150.47	195.35	130.84											315.75	241.61	209.75	244.96	358.34	416.4	393.41	447.58
								183.26	66.45	68.66	160.95	124.74	118.88	128.12											347.75	280.44	298.41	194.41	144.37	135.66	130.57	155.06
								113.05	70.66	83.74	87.74	110.82	234.94	105.04											294.35	323.32	283.97	291.83	304.81	288.44	288.44	324.07
								126.38	105.04	96.82	121.71	124.73	102.12	168.71
								157.41	65.42	78.51	61.57	223.42	137.2	128.12
								97.67	86.36	79.59	57.88	113.05	110.82	133.81
								150.47	74.76	93.4	134.59	113.05	87.08	114.89
								184.36	82.08	60.91	81.12	96.47	124.73	73.09
								104.49	78.51	78.51	131.3	134.59	150.47	112.68
								158.46	78.51	88.6	130.29	87.74	164.57	162.04
								144.43	78.51	104.73	123.24	75.99	57.88	137.87

## Sheet: Fig 5
Figure 5a	Normoxia	24 h	48 h	72 h	96 h		Figure 5b	Hypoxia	24 h	48 h	72 h	96 h		Figure 5e			Vector-MCF7 #1	Vector-MCF7 #2	COX7RP-MCF7 #22	COX7RP-MCF7 #33
	MCF7	1	2.005	3.909	7.051			MCF7	1.006	1.122	1.161	1.02			Normoxia	(-)	3231	3621	2973	3255
		1.035	2.003	4.228	7.105				0.916	1.036	1.187	1.011					3295	3533	2839	2979
		0.992	2.119	4.334	7.212				1.079	1.209	1.093	1.103					3193	3485	3087	3207
	Vector-MCF7 #1	0.982	2.123	3.646	6.768			Vector-MCF7 #1	0.945	1.117	1.114	0.956				H2O2	4490	4534	4004	4091
		0.87	2.35	4.39	6.211				1.05	1.103	1.149	1.075					4095	4396	4094	4003
		1.148	2.512	4.657	6.214				1.005	1.057	1.138	1.047					4202	5112	3859	4137
	Vector-MCF7 #2	0.987	2.659	3.832	6.986			Vector-MCF7 #2	0.949	1.078	1.176	1.082			Hypoxia	(-)	3669	3683	3425	3225
		0.961	2.06	4.011	7.512				1.047	1.051	1.18	1.074					3571	3753	3311	3207
		1.052	2.13	3.371	6.835				1.004	1.137	1.137	1.059					3813	3825	3463	3211
	COX7RP-MCF7 #22	1.018	2.83	5.019	9.059			COX7RP-MCF7 #22	1.025	1.077	1.17	1.262				H2O2	5632	5298	4703	4465
		1.02	2.743	5.115	9.169				0.945	1.089	1.206	1.326					5456	5059	3971	4387
		0.963	2.721	5.794	8.579				1.029	1.282	1.294	1.454					5624	5079	4756	4349
	COX7RP-MCF7 #33	1.003	2.554	4.524	7.506			COX7RP-MCF7 #33	1.04	1.196	1.215	1.233
		0.997	2.506	4.444	8.426				0.993	1.193	1.196	1.556
		1.013	3.277	4.441	9.213				0.967	1.251	1.32	1.56
																H2O2
																H2O2
																H2O2

## Sheet: Fig 6
Figure 6a						Figure 6b							Figure 6c							Figure 6d

## Sheet: Fig 7
Figure 7a	Vector-MCF7 #1	OGDH	OGDH	OGDH		COX7RP-MCF7 #22	OGDH	OGDH	OGDH		Figure 7ｂ	Hypoxia	siControl	siOGDH #1	siOGDH #2	siDLST #1	siDLST #2	siDLD #1	siDLD #2	Hypoxia	siControl	siOGDH #1	siOGDH #2	siDLST #1	siDLST #2	siDLD #1	siDLD #2
	siControl	0.0108446	0.0082872	0.00797963		siControl	0.0326568	0.0273925	0.0215928			Vector-MCF7 #1	6365	5225	4115	4859	4826	5394	5497	COX7RP-MCF7 #22	14709	8830	7524	7779	6501	6178	6424
	siOGDH #1	0.00227112	0.00205206	0.00135463		siOGDH #1	0.00232983	0.00194583	0.0015489				6371	4148	3590	4621	3036	5077	5186		12541	7416	7931	6779	7875	5301	5408
	siOGDH #2	0.00318763	0.00260322	0.00217822		siOGDH #2	0.00283183	0.00244835	0.0017994				7338	3249	5855	5970	3931	5522	4874		10832	8179	8644	7628	7642	4535	5650
		DLST	DLST	DLST			DLST	DLST	DLST
	siControl	0.0176462	0.015823	0.0143822		siControl	0.00837592	0.00765049	0.00722901
	siDLST #1	0.00575632	0.00562847	0.00122469		siDLST #1	0.00135457	0.00141061	0.00090803
	siDLST #2	0.00754857	0.00682194	0.00209904		siDLST #2	0.00263014	0.0023416	0.00216044
		DLD	DLD	DLD			DLD	DLD	DLD
	siControl	0.0300002	0.025594	0.0236991		siControl	0.0450909	0.0384567	0.0356322
	siDLD #1	0.00369796	0.00310805	0.00206856		siDLD #1	0.00309695	0.00347573	0.00160401			Normoxia	siControl	siOGDH #1	siOGDH #2	siDLST #1	siDLST #2	siDLD #1	siDLD #2	Normoxia	siControl	siOGDH #1	siOGDH #2	siDLST #1	siDLST #2	siDLD #1	siDLD #2
	siDLD #2	0.00463388	0.00381701	0.00379836		siDLD #2	0.00241484	0.00335354	0.000600513			Vector-MCF7 #1	55554	36724	37285	34052	34319	33942	34039	COX7RP-MCF7 #22	70668	52686	54060	58452	54935	43376	43051
													62163	34358	34869	25378	27557	36977	37520		73475	57753	58591	39628	44617	57045	53832
													57596	41049	44042	33604	35711	41212	42311		105716	78502	76036	39041	44764	62140	61191

## Sheet: Fig 8
Figure 8a		Vector-MCF7 #1		Vector-MCF7 #2		COX7RP-MCF7 #22		COX7RP-MCF7 #33			Figure 8b	Normoxia				Hypoxia					Figure 8c	Normoxia				Hypoxia					Figure 8d		Vector-MCF7 #1		Vector-MCF7 #2		COX7RP-MCF7 #22		COX7RP-MCF7 #33			Figure 8e	Normoxia				Hypoxia
	Time	Normoxia	Hypoxia	Normoxia	Hypoxia	Normoxia	Hypoxia	Normoxia	Hypoxia			Vector-MCF7 #1	Vector-MCF7 #2	COX7RP-MCF7 #22	COX7RP-MCF7 #33	Vector-MCF7 #1	Vector-MCF7 #2	COX7RP-MCF7 #22	COX7RP-MCF7 #33			Vector-MCF7 #1	Vector-MCF7 #2	COX7RP-MCF7 #22	COX7RP-MCF7 #33	Vector-MCF7 #1	Vector-MCF7 #2	COX7RP-MCF7 #22	COX7RP-MCF7 #33			Time	Normoxia	Hypoxia	Normoxia	Hypoxia	Normoxia	Hypoxia	Normoxia	Hypoxia			Vector-MCF7 #1	Vector-MCF7 #2	COX7RP-MCF7 #22	COX7RP-MCF7 #33	Vector-MCF7 #1	Vector-MCF7 #2	COX7RP-MCF7 #22
	1.33316	156.77	117.349	162.3	77.7796	225.979	169.009	217.525	215.279			182.902	152.713	184.863	176.651	134.902	106.379	199.309	225.327			62.5867	59.0256	64.6106	66.9505	50.7393	39.7386	48.4035	57.644			1.33316	89.2705	83.3947	91.2477	80.7635	155.518	157.523	194.04	156.962			103.914	97.6592	155.838	191.979	66.064	66.9119	157.641
		158.953	134.639	152.652	105.711	236.502	184.33	251.907	192.413			176.057	154.385	179.547	176.746	132.952	158.101	165.427	189.971			64.7033	68.9978	58.5951	67.4004	47.4018	52.2024	55.0065	62.3189				89.9077	78.7341	93.192	94.3849	148.012	160.348	148.146	161.562			104.649	96.7525	182.776	181.147	61.521	75.4148	160.021
		164.732	127.507	167.681	85.1342	264.88	162.746	258.151	192.642			178.112	166.011	223.309	205.369	132.983	118.875	208.479	205.102			61.0464	63.8778	61.2878	60.4389	45.6033	41.1735	47.7049	58.3227				90.4122	85.0363	91.5885	91.8805	155.998	159.968	155.518	157.523			103.742	102.959	163.194	161.565	69.5272	78.2652	159.669
	7.87412	152.698	109.673	149.818	76.5933	210.138	155.76	199.217	208.375																							7.87412	83.854	77.3485	83.3087	75.4844	145.996	147.468	164.238	149.103
		149.39	125.329	142.697	101.607	224.889	175.195	217.918	185.11																								86.3363	73.699	85.2681	86.5152	142.518	147.913	139.146	153.531
		156.265	119.669	158.013	78.7599	243.326	153.431	245.925	188.095																								84.1238	79.7279	85.5481	84.3403	144.905	148.175	145.996	147.468
	14.4056	148.011	108.933	147.281	78.0298	213.96	152.51	196.548	207.299																							14.4056	82.2238	74.8564	79.0766	74.2161	141.471	141.818	153.912	143.566
		150.618	124.512	138.083	102.555	220.439	172.587	215.371	183.196																								83.952	71.5348	83.2074	82.3878	138.235	141.803	132.469	147.055
		152.765	118.357	154.807	78.744	235.911	152.088	238.347	187.792																								81.4453	76.8556	81.4453	81.1666	141.982	144.801	141.471	141.818
	21.0508	63.7933	46.8317	92.1257	35.3847	130.484	100.998	125.932	143.996																							21.0508	127.354	90.0804	128.089	90.6988	203.625	202.426	241.395	202.426
		60.1192	55.0967	87.3986	42.5892	133.582	116.773	128.466	122.034																								128.089	85.5374	127.182	99.2017	230.563	204.806	230.563	236.542
		61.1292	51.1264	99.4527	30.5112	138.996	101.971	148.811	129.727																								127.182	93.5436	133.389	102.052	210.981	204.454	210.981	205.076
	27.6001	63.0223	45.1113	90.7863	32.9027	129.444	89.9037	128.704	128.044																							27.6001	127.534	78.6512	114.559	84.7911	202.495	187.888	202.495	187.888
		67.3866	51.8006	86.6085	38.323	133.491	106.422	131.456	109.756																								118.964	85.3422	123.144	85.5816	218.311	192.351	190.796	204.324
		65.611	48.6677	95.598	28.163	136.668	90.2347	143.596	115.929																								122.32	86.145	111.793	89.5843	207.712	184.879	207.712	192.756
	34.1482	63.1854	45.0927	89.3895	31.8289	127.745	87.2998	131.089	123.11																							34.1482	104.22	74.3079	117.588	73.1029	180.651	176.378	164.781	193.056
		64.625	51.3583	85.0948	37.8242	132.921	104.646	122.814	109.225																								106.296	69.3154	101.982	74.3079	215.769	184.018	180.651	184.018
		64.4317	48.4623	94.1222	28.3207	134.044	87.8399	140.063	112.56																								107.392	72.8285	104.22	59.8857	205.123	169.212	205.123	184.304
	40.8017	222.768	162.975	208.941	130.417	313.974	233.915	275.593	323.496																							40.8017	43.5995	41.0984	59.6205	42.9314	67.4797	79.9451	61.9139	95.7824
		223.697	183.21	200.392	184.896	310.336	277.961	272.077	290.348																								44.6985	42.0367	38.5731	39.8529	101.472	85.1846	67.4797	101.841
		235.923	176.573	239.66	142.628	322.513	236.288	308.969	306.712																								55.8513	44.8673	55.1859	48.7042	61.6877	100.308	108.186	79.9451
	47.4613	248.352	164.586	218.877	131.646	307.405	233.679	269.868	321.164																							47.4613	35.9874	41.5341	55.189	36.9008	64.0877	73.6112	64.0877	85.1272
		226.391	185.779	211.734	183.613	302.129	277.351	268.904	288.097																								39.4583	35.6455	47.1979	38.458	70.2743	72.9097	70.2743	94.6505
		229.577	179.304	234.79	143.464	321.484	233.864	301.465	303.424																								42.0924	37.2535	44.4204	38.3724	86.729	84.7787	58.1798	73.6112
	54.0157	228.025	164.716	216.028	131.571	273.584	228.652	266.663	319.104																							54.0157	34.4618	35.5344	44.9451	37.0581	79.1438	66.7718	50.9995	75.5185
		221.18	185.589	217.7	183.292	268.267	271.875	266.758	283.749																								34.8267	32.8574	43.3369	32.5396	78.675	63.1971	64.5221	84.3464
		223.236	179.075	229.327	144.067	312.025	225.758	295.381	298.88																								34.9728	33.6954	34.0919	35.2831	56.2437	75.5968	79.1438	66.7718
	60.6357	46.2285	37.9488	62.457	27.1307	86.3813	58.3202	96.5086	100.383																							60.6357	25.8615	26.8934	34.401	29.4386	58.9285	51.5774	52.9701	59.2275
		45.2088	41.8939	61.1286	30.4629	88.5606	88.4406	83.1547	89.4217																								27.1035	26.5272	40.2332	26.4186	51.6101	48.572	55.3436	57.7437
		43.9327	39.1633	65.999	17.9804	91.2004	58.5662	90.1732	91.5286																								22.6473	30.0175	23.6071	25.3952	50.6337	58.5199	58.9285	51.5774
	67.1964	42.5333	38.2414	60.5781	27.4598	81.3384	59.4027	85.0846	102.399																							67.1964	25.6943	24.4592	31.838	26.6636	53.1655	45.9387	47.7019	53.0584
		38.1336	42.6132	58.5946	31.0377	87.8569	89.9855	93.758	92.5142																								26.4285	23.7647	32.0718	23.9919	49.5689	42.1914	53.0951	52.4635
		43.6081	39.4837	63.261	18.5806	91.1237	59.5604	89.3416	95.078																								25.1873	27.518	23.6592	24.178	47.1828	54.4508	53.1655	45.9387
	73.7537	41.2175	37.9924	60.315	27.774	79.2232	58.2873	83.9154	102.924																							73.7537	23.3625	23.7611	31.5142	25.4719	51.5771	44.0885	48.2099	50.5302
		46.5245	42.1759	58.2004	31.3182	87.1839	89.1133	93.168	91.1302																								24.0047	22.4648	31.7392	22.7394	47.8253	39.3146	48.4611	50.2932
		43.459	40.1142	62.243	18.4907	90.0326	57.962	87.5892	94.4642																								22.9533	25.8233	28.035	23.1494	43.9591	50.9507	51.5771	44.0885
[truncated: 1 more columns]

## Sheet: Supplmentary Table 3
	CI+CIII2+CIVn
	Vector-MCF7 #1/normoxia	0.328525	0.208089	0.269433
	Vector-MCF7 #1/hypoxia	0.117616	0.169643	0.1729
	COX7RP-MCF7 #22/normoxia	0.596547	0.606758	0.721519
	COX7RP-MCF7 #22/hypoxia	0.518676	0.658725	0.479364
	CI+CIII2
	Vector-MCF7 #1/normoxia	0.200148	0.174068	0.143882
	Vector-MCF7 #1/hypoxia	0.107874	0.118932	0.18699
	COX7RP-MCF7 #22/normoxia	0.202123	0.226814	0.260445
	COX7RP-MCF7 #22/hypoxia	0.300246	0.314297	0.242795
	CIII2+CIVn
	Vector-MCF7 #1/normoxia	0.107188	0.100613	0.0959474
	Vector-MCF7 #1/hypoxia	0.0782447	0.0779215	0.0804103
	COX7RP-MCF7 #22/normoxia	0.139713	0.142478	0.131549
	COX7RP-MCF7 #22/hypoxia	0.14772	0.136444	0.14955
	CIII2
	Vector-MCF7 #1/normoxia	0.442084	0.325148	0.415251
	Vector-MCF7 #1/hypoxia	0.545697	0.320702	0.308015
	COX7RP-MCF7 #22/normoxia	0.450327	0.583961	0.546006
	COX7RP-MCF7 #22/hypoxia	0.629883	0.593415	0.553955
	CIV
	Vector-MCF7 #1/normoxia	0.73656	0.785696	0.840752
	Vector-MCF7 #1/hypoxia	1.09348	0.648977	0.566167
	COX7RP-MCF7 #22/normoxia	0.928106	1.04136	0.853937
	COX7RP-MCF7 #22/hypoxia	1.01883	1.00113	1.2163

## Sheet: Supplementary Table 4
	CI+CIII2+CIVn
	Vector-MCF7 #1/normoxia	0.158396	0.217919	0.194323
	Vector-MCF7 #1/hypoxia	0.119229	0.127331	0.17498
	COX7RP-MCF7 #22/normoxia	0.326428	0.263229	0.24637
	COX7RP-MCF7 #22/hypoxia	0.260947	0.248198	0.241004
	CI+CIII2
	Vector-MCF7 #1/normoxia	0.0892463	0.109278	0.0911408
	Vector-MCF7 #1/hypoxia	0.131349	0.135862	0.15127
	COX7RP-MCF7 #22/normoxia	0.118954	0.11756	0.121444
	COX7RP-MCF7 #22/hypoxia	0.17678	0.137233	0.136079
	CIII2+CIVn
	Vector-MCF7 #1/normoxia	0.0936569	0.117547	0.0947778
	Vector-MCF7 #1/hypoxia	0.0898163	0.0873397	0.0910778
	COX7RP-MCF7 #22/normoxia	0.151505	0.128357	0.14736
	COX7RP-MCF7 #22/hypoxia	0.117829	0.104727	0.104755
	CIII2 or IV2
	Vector-MCF7 #1/normoxia	0.129775	0.236595	0.175089
	Vector-MCF7 #1/hypoxia	0.290374	0.25091	0.240895
	COX7RP-MCF7 #22/normoxia	0.353322	0.236386	0.221461
	COX7RP-MCF7 #22/hypoxia	0.311435	0.272623	0.35907
	CIV
	Vector-MCF7 #1/normoxia	0.135514	0.217474	0.208247
	Vector-MCF7 #1/hypoxia	0.448597	0.214522	0.211255
	COX7RP-MCF7 #22/normoxia	0.214973	0.198988	0.198634
	COX7RP-MCF7 #22/hypoxia	0.326816	0.185401	0.198248

## Sheet: Supplementary Table 5
	CI+CIII2+CIVn
	Vector-MCF7 #1/normoxia	0.648521	0.77023	0.671849
	Vector-MCF7 #1/hypoxia	0.295917	0.583231	0.411506
	COX7RP-MCF7 #22/normoxia	0.923741	0.917777	1.1048
	COX7RP-MCF7 #22/hypoxia	1.08864	0.845153	0.928233
	CI+CIII2
	Vector-MCF7 #1/normoxia	0.284773	0.482156	0.389312
	Vector-MCF7 #1/hypoxia	0.357983	0.362239	0.407083
	COX7RP-MCF7 #22/normoxia	0.589781	0.502282	0.613121
	COX7RP-MCF7 #22/hypoxia	0.63343	0.486685	0.423847
	CIII2+CIVn
	Vector-MCF7 #1/normoxia	0.0800245	0.115817	0.127141
	Vector-MCF7 #1/hypoxia	0.0303707	0.0506743	0.0758218
	COX7RP-MCF7 #22/normoxia	0.297865	0.266443	0.276702
	COX7RP-MCF7 #22/hypoxia	0.341294	0.320836	0.274106
	CIII2
	Vector-MCF7 #1/normoxia	0.269927	0.586846	0.589012
	Vector-MCF7 #1/hypoxia	0.343216	0.565216	0.429992
	COX7RP-MCF7 #22/normoxia	0.593532	0.499011	0.515333
	COX7RP-MCF7 #22/hypoxia	0.91531	0.538439	0.655174

[truncated: 21 more sheets: Supplementary Table 6, Supplementary Table 7, Supplementary Fig 2, Supplementary Fig. 3, Supplementary Fig. 4, Supplementary Fig. 5, Supplementary Fig. 6, Supplementary Fig. 7, Supplementary Fig. 8, Supplementry Fig. 9, Supplementary Fig. 10, Supplementary Fig. 11, Supplementary Fig. 12, Supplementary Fig. 13, Supplementary Fig. 14, Supplementary Fig. 16, Supplementary Fig. 17, Supplementary Fig. 18, Supplementary Fig. 19, Supplementary Fig. 20 …]
